# Supplementary material for: Structural and regulatory insights into the glideosome-associated connector from Toxoplasma gondii
Source: eLife. 2023 Apr 4;12:e86049. doi: 10.7554/eLife.86049 (PMC10125020; doi:10.7554/eLife.86049)
Supplement: Figure 3—source data 1. [file elife-86049-fig3-data1.zip › Figure 3-source data 1/c83552bc-8787-41d1-8412-1618a4ef1730.csv]

Mean_Duration	Mean_Duration_Error	Longest_Duration	Longest_Duration_Error	Sum_of_all_Contacts	Sum_of_all_Contacts_Error	Lipid_Number	Lipid_Number_Error	Normalized_Lipid_Number	Normalized_Lipid_Number_Error	Occupancy	Occupancy_Error	Protein	Lipids	Radius	ResID	ResName
0.00936734693877551	0.0	0.018	0.0	0.459	0.0	0.0918918918918919	0.0	0.0918918918918919	0.0	4.316546762589928	0.0	GAC	POPA	0.6	1	ASN
0.0099	0.0	0.027	0.0	0.396	0.0	0.07927927927927927	0.0	0.07927927927927927	0.0	3.41726618705036	0.0	GAC	POPA	0.6	2	PRO
0.01	0.0	0.027	0.0	0.45	0.0	0.09009009009009009	0.0	0.09009009009009009	0.0	4.136690647482014	0.0	GAC	POPA	0.6	3	ASP
0.009428571428571429	0.0	0.018	0.0	0.396	0.0	0.07927927927927927	0.0	0.07927927927927927	0.0	3.9568345323741005	0.0	GAC	POPA	0.6	4	ALA
0.00928125	0.0	0.018	0.0	0.297	0.0	0.05945945945945946	0.0	0.05945945945945946	0.0	3.9568345323741005	0.0	GAC	POPA	0.6	5	GLY
0.010317073170731708	0.0	0.027	0.0	0.423	0.0	0.08468468468468468	0.0	0.08468468468468468	0.0	4.316546762589928	0.0	GAC	POPA	0.6	6	VAL
0.009675	0.0	0.018	0.0	0.387	0.0	0.07747747747747748	0.0	0.07747747747747748	0.0	3.776978417266187	0.0	GAC	POPA	0.6	7	ALA
0.0099	0.0	0.018	0.0	0.297	0.0	0.05945945945945946	0.0	0.05945945945945946	0.0	3.597122302158273	0.0	GAC	POPA	0.6	8	THR
0.00977142857142857	0.0	0.027	0.0	0.342	0.0	0.06846846846846846	0.0	0.06846846846846846	0.0	3.597122302158273	0.0	GAC	POPA	0.6	9	ALA
0.00975	0.0	0.027	0.0	0.351	0.0	0.07027027027027027	0.0	0.07027027027027027	0.0	3.41726618705036	0.0	GAC	POPA	0.6	10	VAL
0.009473684210526315	0.0	0.018	0.0	0.36	0.0	0.07207207207207207	0.0	0.07207207207207207	0.0	3.597122302158273	0.0	GAC	POPA	0.6	11	GLN
0.0095625	0.0	0.018	0.0	0.306	0.0	0.06126126126126126	0.0	0.06126126126126126	0.0	3.597122302158273	0.0	GAC	POPA	0.6	12	SER
0.009	0.0	0.009	0.0	0.342	0.0	0.06846846846846846	0.0	0.06846846846846846	0.0	3.776978417266187	0.0	GAC	POPA	0.6	13	VAL
0.00945	0.0	0.018	0.0	0.378	0.0	0.07567567567567568	0.0	0.07567567567567568	0.0	3.9568345323741005	0.0	GAC	POPA	0.6	14	ILE
0.00923076923076923	0.0	0.018	0.0	0.36	0.0	0.07207207207207207	0.0	0.07207207207207207	0.0	3.597122302158273	0.0	GAC	POPA	0.6	15	GLN
0.009613636363636364	0.0	0.018	0.0	0.423	0.0	0.08468468468468468	0.0	0.08468468468468468	0.0	3.9568345323741005	0.0	GAC	POPA	0.6	16	HIS
0.0095	0.0	0.018	0.0	0.342	0.0	0.06846846846846846	0.0	0.06846846846846846	0.0	3.776978417266187	0.0	GAC	POPA	0.6	17	GLN
0.0096	0.0	0.018	0.0	0.288	0.0	0.05765765765765766	0.0	0.05765765765765766	0.0	3.0575539568345325	0.0	GAC	POPA	0.6	18	THR
0.009	0.0	0.009	0.0	0.378	0.0	0.07567567567567568	0.0	0.07567567567567568	0.0	3.597122302158273	0.0	GAC	POPA	0.6	19	PHE
0.009243243243243243	0.0	0.018	0.0	0.342	0.0	0.06846846846846846	0.0	0.06846846846846846	0.0	2.877697841726619	0.0	GAC	POPA	0.6	20	LYS
0.009243243243243243	0.0	0.018	0.0	0.342	0.0	0.06846846846846846	0.0	0.06846846846846846	0.0	3.776978417266187	0.0	GAC	POPA	0.6	21	ARG
0.00928125	0.0	0.018	0.0	0.297	0.0	0.05945945945945946	0.0	0.05945945945945946	0.0	3.597122302158273	0.0	GAC	POPA	0.6	22	MET
0.009486486486486487	0.0	0.018	0.0	0.351	0.0	0.07027027027027027	0.0	0.07027027027027027	0.0	3.776978417266187	0.0	GAC	POPA	0.6	23	LEU
0.01009090909090909	0.0	0.018	0.0	0.333	0.0	0.06666666666666667	0.0	0.06666666666666667	0.0	3.9568345323741005	0.0	GAC	POPA	0.6	24	LEU
0.009947368421052632	0.0	0.027	0.0	0.567	0.0	0.11351351351351352	0.0	0.11351351351351352	0.0	4.676258992805756	0.0	GAC	POPA	0.6	25	PHE
0.009310344827586206	0.0	0.018	0.0	0.27	0.0	0.05405405405405406	0.0	0.05405405405405406	0.0	3.41726618705036	0.0	GAC	POPA	0.6	26	GLY
0.009204545454545455	0.0	0.018	0.0	0.405	0.0	0.08108108108108109	0.0	0.08108108108108109	0.0	4.136690647482014	0.0	GAC	POPA	0.6	27	LEU
0.0099	0.0	0.018	0.0	0.495	0.0	0.0990990990990991	0.0	0.0990990990990991	0.0	4.316546762589928	0.0	GAC	POPA	0.6	28	ARG
0.009243243243243243	0.0	0.018	0.0	0.342	0.0	0.06846846846846846	0.0	0.06846846846846846	0.0	3.597122302158273	0.0	GAC	POPA	0.6	29	SER
0.009613636363636364	0.0	0.027	0.0	0.423	0.0	0.08468468468468468	0.0	0.08468468468468468	0.0	3.776978417266187	0.0	GAC	POPA	0.6	30	LEU
0.009214285714285713	0.0	0.018	0.0	0.387	0.0	0.07747747747747748	0.0	0.07747747747747748	0.0	3.9568345323741005	0.0	GAC	POPA	0.6	31	ALA
0.009219512195121952	0.0	0.018	0.0	0.378	0.0	0.07567567567567568	0.0	0.07567567567567568	0.0	4.316546762589928	0.0	GAC	POPA	0.6	32	ASP
0.010188679245283019	0.0	0.027	0.0	0.54	0.0	0.10810810810810811	0.0	0.10810810810810811	0.0	4.676258992805756	0.0	GAC	POPA	0.6	33	PHE
0.010046511627906977	0.0	0.027	0.0	0.432	0.0	0.08648648648648649	0.0	0.08648648648648649	0.0	4.676258992805756	0.0	GAC	POPA	0.6	34	CYS
0.0094	0.0	0.018	0.0	0.423	0.0	0.08468468468468468	0.0	0.08468468468468468	0.0	5.0359712230215825	0.0	GAC	POPA	0.6	35	SER
0.00918	0.0	0.018	0.0	0.459	0.0	0.0918918918918919	0.0	0.0918918918918919	0.0	5.575539568345324	0.0	GAC	POPA	0.6	36	PRO
0.009762711864406779	0.0	0.018	0.0	0.576	0.0	0.11531531531531532	0.0	0.11531531531531532	0.0	5.755395683453238	0.0	GAC	POPA	0.6	37	SER
0.010241379310344828	0.0	0.027	0.0	0.594	0.0	0.11891891891891893	0.0	0.11891891891891893	0.0	5.755395683453238	0.0	GAC	POPA	0.6	38	ASN
0.010263157894736842	0.0	0.027	0.0	0.585	0.0	0.11711711711711711	0.0	0.11711711711711711	0.0	5.575539568345324	0.0	GAC	POPA	0.6	39	GLN
0.010421052631578947	0.0	0.027	0.0	0.396	0.0	0.07927927927927927	0.0	0.07927927927927927	0.0	4.136690647482014	0.0	GAC	POPA	0.6	40	LEU
0.01003846153846154	0.0	0.027	0.0	0.522	0.0	0.1045045045045045	0.0	0.1045045045045045	0.0	5.0359712230215825	0.0	GAC	POPA	0.6	41	TYR
0.009710526315789473	0.0	0.018	0.0	0.369	0.0	0.07387387387387387	0.0	0.07387387387387387	0.0	3.597122302158273	0.0	GAC	POPA	0.6	42	GLN
0.0102	0.0	0.027	0.0	0.459	0.0	0.0918918918918919	0.0	0.0918918918918919	0.0	3.9568345323741005	0.0	GAC	POPA	0.6	43	GLU
0.00975	0.0	0.027	0.0	0.351	0.0	0.07027027027027027	0.0	0.07027027027027027	0.0	3.597122302158273	0.0	GAC	POPA	0.6	44	ASN
0.010285714285714287	0.0	0.018	0.0	0.36	0.0	0.07207207207207207	0.0	0.07207207207207207	0.0	3.776978417266187	0.0	GAC	POPA	0.6	45	ALA
0.010657894736842106	0.0	0.027	0.0	0.405	0.0	0.08108108108108109	0.0	0.08108108108108109	0.0	3.41726618705036	0.0	GAC	POPA	0.6	46	LEU
0.009818181818181818	0.0	0.018	0.0	0.432	0.0	0.08648648648648649	0.0	0.08648648648648649	0.0	3.776978417266187	0.0	GAC	POPA	0.6	47	ASP
0.009675	0.0	0.027	0.0	0.387	0.0	0.07747747747747748	0.0	0.07747747747747748	0.0	3.9568345323741005	0.0	GAC	POPA	0.6	48	ALA
0.010317073170731708	0.0	0.027	0.0	0.423	0.0	0.08468468468468468	0.0	0.08468468468468468	0.0	3.597122302158273	0.0	GAC	POPA	0.6	49	LEU
0.0099	0.0	0.027	0.0	0.495	0.0	0.0990990990990991	0.0	0.0990990990990991	0.0	4.136690647482014	0.0	GAC	POPA	0.6	50	ASP
0.010372881355932203	0.0	0.027	0.0	0.612	0.0	0.12252252252252252	0.0	0.12252252252252252	0.0	4.856115107913669	0.0	GAC	POPA	0.6	51	ARG
0.009257142857142856	0.0	0.018	0.0	0.324	0.0	0.06486486486486487	0.0	0.06486486486486487	0.0	3.597122302158273	0.0	GAC	POPA	0.6	52	GLY
0.009972972972972973	0.0	0.027	0.0	0.369	0.0	0.07387387387387387	0.0	0.07387387387387387	0.0	3.776978417266187	0.0	GAC	POPA	0.6	53	VAL
0.01002857142857143	0.0	0.027	0.0	0.351	0.0	0.07027027027027027	0.0	0.07027027027027027	0.0	3.237410071942446	0.0	GAC	POPA	0.6	54	LEU
0.0096	0.0	0.018	0.0	0.432	0.0	0.08648648648648649	0.0	0.08648648648648649	0.0	4.136690647482014	0.0	GAC	POPA	0.6	55	SER
0.00940909090909091	0.0	0.018	0.0	0.414	0.0	0.08288288288288288	0.0	0.08288288288288288	0.0	3.9568345323741005	0.0	GAC	POPA	0.6	56	ALA
0.010125	0.0	0.018	0.0	0.405	0.0	0.08108108108108109	0.0	0.08108108108108109	0.0	3.597122302158273	0.0	GAC	POPA	0.6	57	ILE
0.009837209302325583	0.0	0.018	0.0	0.423	0.0	0.08468468468468468	0.0	0.08468468468468468	0.0	4.316546762589928	0.0	GAC	POPA	0.6	58	GLN
0.010636363636363637	0.0	0.018	0.0	0.351	0.0	0.07027027027027027	0.0	0.07027027027027027	0.0	4.136690647482014	0.0	GAC	POPA	0.6	59	THR
0.010852941176470588	0.0	0.018	0.0	0.369	0.0	0.07387387387387387	0.0	0.07387387387387387	0.0	3.9568345323741005	0.0	GAC	POPA	0.6	60	ALA
0.010451612903225807	0.0	0.018	0.0	0.324	0.0	0.06486486486486487	0.0	0.06486486486486487	0.0	3.237410071942446	0.0	GAC	POPA	0.6	61	VAL
0.01040625	0.0	0.018	0.0	0.333	0.0	0.06666666666666667	0.0	0.06666666666666667	0.0	3.41726618705036	0.0	GAC	POPA	0.6	62	THR
0.0102	0.0	0.018	0.0	0.306	0.0	0.06126126126126126	0.0	0.06126126126126126	0.0	3.237410071942446	0.0	GAC	POPA	0.6	63	THR
0.010046511627906977	0.0	0.027	0.0	0.432	0.0	0.08648648648648649	0.0	0.08648648648648649	0.0	3.597122302158273	0.0	GAC	POPA	0.6	64	PHE
0.010565217391304348	0.0	0.018	0.0	0.243	0.0	0.04864864864864865	0.0	0.04864864864864865	0.0	2.877697841726619	0.0	GAC	POPA	0.6	65	SER
0.009	0.0	0.009	0.0	0.27	0.0	0.05405405405405406	0.0	0.05405405405405406	0.0	3.41726618705036	0.0	GAC	POPA	0.6	66	ASP
0.009580645161290322	0.0	0.018	0.0	0.297	0.0	0.05945945945945946	0.0	0.05945945945945946	0.0	3.0575539568345325	0.0	GAC	POPA	0.6	67	ASP
0.00945	0.0	0.018	0.0	0.378	0.0	0.07567567567567568	0.0	0.07567567567567568	0.0	4.676258992805756	0.0	GAC	POPA	0.6	68	ASP
0.009391304347826085	0.0	0.018	0.0	0.432	0.0	0.08648648648648649	0.0	0.08648648648648649	0.0	5.0359712230215825	0.0	GAC	POPA	0.6	69	ASP
0.00976595744680851	0.0	0.018	0.0	0.459	0.0	0.0918918918918919	0.0	0.0918918918918919	0.0	4.316546762589928	0.0	GAC	POPA	0.6	70	LEU
0.009439024390243904	0.0	0.018	0.0	0.387	0.0	0.07747747747747748	0.0	0.07747747747747748	0.0	4.136690647482014	0.0	GAC	POPA	0.6	71	MET
0.009183673469387756	0.0	0.018	0.0	0.45	0.0	0.09009009009009009	0.0	0.09009009009009009	0.0	4.496402877697841	0.0	GAC	POPA	0.6	72	LEU
0.009642857142857142	0.0	0.018	0.0	0.405	0.0	0.08108108108108109	0.0	0.08108108108108109	0.0	4.316546762589928	0.0	GAC	POPA	0.6	73	CYS
0.00946153846153846	0.0	0.018	0.0	0.369	0.0	0.07387387387387387	0.0	0.07387387387387387	0.0	3.597122302158273	0.0	GAC	POPA	0.6	74	ALA
0.009878048780487805	0.0	0.018	0.0	0.405	0.0	0.08108108108108109	0.0	0.08108108108108109	0.0	4.316546762589928	0.0	GAC	POPA	0.6	75	SER
0.009849056603773585	0.0	0.018	0.0	0.522	0.0	0.1045045045045045	0.0	0.1045045045045045	0.0	4.496402877697841	0.0	GAC	POPA	0.6	76	ARG
0.009	0.0	0.009	0.0	0.378	0.0	0.07567567567567568	0.0	0.07567567567567568	0.0	3.597122302158273	0.0	GAC	POPA	0.6	77	VAL
0.009710526315789473	0.0	0.018	0.0	0.369	0.0	0.07387387387387387	0.0	0.07387387387387387	0.0	3.776978417266187	0.0	GAC	POPA	0.6	78	LEU
0.010285714285714287	0.0	0.027	0.0	0.648	0.0	0.12972972972972974	0.0	0.12972972972972974	0.0	5.39568345323741	0.0	GAC	POPA	0.6	79	TRP
0.010465116279069767	0.0	0.027	0.0	0.45	0.0	0.09009009009009009	0.0	0.09009009009009009	0.0	4.496402877697841	0.0	GAC	POPA	0.6	80	ALA
0.010702702702702703	0.0	0.027	0.0	0.396	0.0	0.07927927927927927	0.0	0.07927927927927927	0.0	4.136690647482014	0.0	GAC	POPA	0.6	81	MET
0.010323529411764707	0.0	0.018	0.0	0.351	0.0	0.07027027027027027	0.0	0.07027027027027027	0.0	3.237410071942446	0.0	GAC	POPA	0.6	82	SER
0.010459459459459461	0.0	0.027	0.0	0.387	0.0	0.07747747747747748	0.0	0.07747747747747748	0.0	3.776978417266187	0.0	GAC	POPA	0.6	83	VAL
0.010615384615384615	0.0	0.018	0.0	0.414	0.0	0.08288288288288288	0.0	0.08288288288288288	0.0	3.776978417266187	0.0	GAC	POPA	0.6	84	ALA
0.01090909090909091	0.0	0.027	0.0	0.36	0.0	0.07207207207207207	0.0	0.07207207207207207	0.0	3.237410071942446	0.0	GAC	POPA	0.6	85	ILE
0.0105	0.0	0.027	0.0	0.315	0.0	0.06306306306306306	0.0	0.06306306306306306	0.0	3.41726618705036	0.0	GAC	POPA	0.6	86	LYS
0.010875	0.0	0.018	0.0	0.261	0.0	0.05225225225225225	0.0	0.05225225225225225	0.0	2.877697841726619	0.0	GAC	POPA	0.6	87	GLU
0.01	0.0	0.018	0.0	0.36	0.0	0.07207207207207207	0.0	0.07207207207207207	0.0	3.597122302158273	0.0	GAC	POPA	0.6	88	GLU
0.010451612903225807	0.0	0.027	0.0	0.324	0.0	0.06486486486486487	0.0	0.06486486486486487	0.0	3.237410071942446	0.0	GAC	POPA	0.6	89	MET
0.01090909090909091	0.0	0.027	0.0	0.36	0.0	0.07207207207207207	0.0	0.07207207207207207	0.0	3.41726618705036	0.0	GAC	POPA	0.6	90	ASP
0.010153846153846154	0.0	0.018	0.0	0.396	0.0	0.07927927927927927	0.0	0.07927927927927927	0.0	3.776978417266187	0.0	GAC	POPA	0.6	91	PRO
0.010153846153846154	0.0	0.027	0.0	0.396	0.0	0.07927927927927927	0.0	0.07927927927927927	0.0	3.597122302158273	0.0	GAC	POPA	0.6	92	ALA
0.01165909090909091	0.0	0.036	0.0	0.513	0.0	0.10270270270270271	0.0	0.10270270270270271	0.0	3.41726618705036	0.0	GAC	POPA	0.6	93	HIS
0.01096875	0.0	0.027	0.0	0.351	0.0	0.07027027027027027	0.0	0.07027027027027027	0.0	3.237410071942446	0.0	GAC	POPA	0.6	94	ILE
0.009	0.0	0.009	0.0	0.288	0.0	0.05765765765765766	0.0	0.05765765765765766	0.0	3.41726618705036	0.0	GAC	POPA	0.6	95	ALA
0.011204081632653061	0.0	0.027	0.0	0.549	0.0	0.10990990990990991	0.0	0.10990990990990991	0.0	4.676258992805756	0.0	GAC	POPA	0.6	96	ARG
0.010588235294117647	0.0	0.027	0.0	0.36	0.0	0.07207207207207207	0.0	0.07207207207207207	0.0	3.41726618705036	0.0	GAC	POPA	0.6	97	VAL
0.010636363636363637	0.0	0.018	0.0	0.468	0.0	0.0936936936936937	0.0	0.0936936936936937	0.0	3.9568345323741005	0.0	GAC	POPA	0.6	98	HIS
0.009439024390243904	0.0	0.018	0.0	0.387	0.0	0.07747747747747748	0.0	0.07747747747747748	0.0	3.41726618705036	0.0	GAC	POPA	0.6	99	SER
0.01035	0.0	0.018	0.0	0.414	0.0	0.08288288288288288	0.0	0.08288288288288288	0.0	3.237410071942446	0.0	GAC	POPA	0.6	100	GLU
0.009	0.0	0.009	0.0	0.225	0.0	0.04504504504504504	0.0	0.04504504504504504	0.0	2.877697841726619	0.0	GAC	POPA	0.6	101	GLY
0.010317073170731708	0.0	0.027	0.0	0.423	0.0	0.08468468468468468	0.0	0.08468468468468468	0.0	3.776978417266187	0.0	GAC	POPA	0.6	102	SER
0.010071428571428571	0.0	0.018	0.0	0.423	0.0	0.08468468468468468	0.0	0.08468468468468468	0.0	3.9568345323741005	0.0	GAC	POPA	0.6	103	PRO
0.009710526315789473	0.0	0.018	0.0	0.369	0.0	0.07387387387387387	0.0	0.07387387387387387	0.0	3.41726618705036	0.0	GAC	POPA	0.6	104	VAL
0.010125	0.0	0.018	0.0	0.405	0.0	0.08108108108108109	0.0	0.08108108108108109	0.0	4.136690647482014	0.0	GAC	POPA	0.6	105	ILE
0.010317073170731708	0.0	0.018	0.0	0.423	0.0	0.08468468468468468	0.0	0.08468468468468468	0.0	4.136690647482014	0.0	GAC	POPA	0.6	106	VAL
0.010363636363636365	0.0	0.018	0.0	0.342	0.0	0.06846846846846846	0.0	0.06846846846846846	0.0	3.776978417266187	0.0	GAC	POPA	0.6	107	ALA
0.01025	0.0	0.018	0.0	0.369	0.0	0.07387387387387387	0.0	0.07387387387387387	0.0	4.136690647482014	0.0	GAC	POPA	0.6	108	VAL
0.011032258064516128	0.0	0.018	0.0	0.342	0.0	0.06846846846846846	0.0	0.06846846846846846	0.0	4.136690647482014	0.0	GAC	POPA	0.6	109	VAL
0.0111	0.0	0.027	0.0	0.333	0.0	0.06666666666666667	0.0	0.06666666666666667	0.0	3.776978417266187	0.0	GAC	POPA	0.6	110	ASN
0.010227272727272727	0.0	0.018	0.0	0.225	0.0	0.04504504504504504	0.0	0.04504504504504504	0.0	3.0575539568345325	0.0	GAC	POPA	0.6	111	SER
0.0108	0.0	0.018	0.0	0.378	0.0	0.07567567567567568	0.0	0.07567567567567568	0.0	4.136690647482014	0.0	GAC	POPA	0.6	112	SER
0.010153846153846154	0.0	0.018	0.0	0.396	0.0	0.07927927927927927	0.0	0.07927927927927927	0.0	4.496402877697841	0.0	GAC	POPA	0.6	113	PRO
0.01	0.0	0.018	0.0	0.45	0.0	0.09009009009009009	0.0	0.09009009009009009	0.0	5.39568345323741	0.0	GAC	POPA	0.6	114	THR
0.00958695652173913	0.0	0.018	0.0	0.441	0.0	0.08828828828828829	0.0	0.08828828828828829	0.0	4.676258992805756	0.0	GAC	POPA	0.6	115	ASP
0.009352941176470588	0.0	0.018	0.0	0.477	0.0	0.09549549549549549	0.0	0.09549549549549549	0.0	5.755395683453238	0.0	GAC	POPA	0.6	116	PRO
0.00972972972972973	0.0	0.027	0.0	0.36	0.0	0.07207207207207207	0.0	0.07207207207207207	0.0	4.316546762589928	0.0	GAC	POPA	0.6	117	GLN
0.0094	0.0	0.018	0.0	0.423	0.0	0.08468468468468468	0.0	0.08468468468468468	0.0	4.856115107913669	0.0	GAC	POPA	0.6	118	THR
0.010465116279069767	0.0	0.027	0.0	0.45	0.0	0.09009009009009009	0.0	0.09009009009009009	0.0	4.316546762589928	0.0	GAC	POPA	0.6	119	ILE
0.0095625	0.0	0.027	0.0	0.459	0.0	0.0918918918918919	0.0	0.0918918918918919	0.0	5.215827338129497	0.0	GAC	POPA	0.6	120	GLU
0.0092	0.0	0.018	0.0	0.414	0.0	0.08288288288288288	0.0	0.08288288288288288	0.0	4.496402877697841	0.0	GAC	POPA	0.6	121	ASP
0.009675	0.0	0.018	0.0	0.387	0.0	0.07747747747747748	0.0	0.07747747747747748	0.0	4.496402877697841	0.0	GAC	POPA	0.6	122	SER
0.010071428571428571	0.0	0.018	0.0	0.423	0.0	0.08468468468468468	0.0	0.08468468468468468	0.0	4.856115107913669	0.0	GAC	POPA	0.6	123	MET
0.0092	0.0	0.018	0.0	0.414	0.0	0.08288288288288288	0.0	0.08288288288288288	0.0	4.856115107913669	0.0	GAC	POPA	0.6	124	ASN
0.009918367346938775	0.0	0.018	0.0	0.486	0.0	0.0972972972972973	0.0	0.0972972972972973	0.0	3.9568345323741005	0.0	GAC	POPA	0.6	125	PHE
0.0099	0.0	0.018	0.0	0.396	0.0	0.07927927927927927	0.0	0.07927927927927927	0.0	4.316546762589928	0.0	GAC	POPA	0.6	126	VAL
0.009818181818181818	0.0	0.018	0.0	0.324	0.0	0.06486486486486487	0.0	0.06486486486486487	0.0	3.776978417266187	0.0	GAC	POPA	0.6	127	ASP
0.009964285714285714	0.0	0.027	0.0	0.279	0.0	0.055855855855855854	0.0	0.055855855855855854	0.0	3.41726618705036	0.0	GAC	POPA	0.6	128	ASN
0.00984375	0.0	0.018	0.0	0.315	0.0	0.06306306306306306	0.0	0.06306306306306306	0.0	3.41726618705036	0.0	GAC	POPA	0.6	129	LEU
0.009857142857142858	0.0	0.027	0.0	0.414	0.0	0.08288288288288288	0.0	0.08288288288288288	0.0	3.597122302158273	0.0	GAC	POPA	0.6	130	LYS
0.010046511627906977	0.0	0.018	0.0	0.432	0.0	0.08648648648648649	0.0	0.08648648648648649	0.0	4.496402877697841	0.0	GAC	POPA	0.6	131	ARG
0.009931034482758621	0.0	0.018	0.0	0.288	0.0	0.05765765765765766	0.0	0.05765765765765766	0.0	3.0575539568345325	0.0	GAC	POPA	0.6	132	ALA
0.010875	0.0	0.027	0.0	0.261	0.0	0.05225225225225225	0.0	0.05225225225225225	0.0	3.237410071942446	0.0	GAC	POPA	0.6	133	GLY
0.010323529411764707	0.0	0.027	0.0	0.351	0.0	0.07027027027027027	0.0	0.07027027027027027	0.0	3.41726618705036	0.0	GAC	POPA	0.6	134	ALA
0.009514285714285713	0.0	0.018	0.0	0.333	0.0	0.06666666666666667	0.0	0.06666666666666667	0.0	3.41726618705036	0.0	GAC	POPA	0.6	135	PRO
0.009642857142857142	0.0	0.018	0.0	0.405	0.0	0.08108108108108109	0.0	0.08108108108108109	0.0	3.9568345323741005	0.0	GAC	POPA	0.6	136	VAL
0.01	0.0	0.018	0.0	0.36	0.0	0.07207207207207207	0.0	0.07207207207207207	0.0	3.776978417266187	0.0	GAC	POPA	0.6	137	ASP
0.01	0.0	0.018	0.0	0.27	0.0	0.05405405405405406	0.0	0.05405405405405406	0.0	3.237410071942446	0.0	GAC	POPA	0.6	138	GLY
0.00932142857142857	0.0	0.018	0.0	0.261	0.0	0.05225225225225225	0.0	0.05225225225225225	0.0	3.237410071942446	0.0	GAC	POPA	0.6	139	ALA
0.011181818181818182	0.0	0.027	0.0	0.369	0.0	0.07387387387387387	0.0	0.07387387387387387	0.0	3.776978417266187	0.0	GAC	POPA	0.6	140	SER
0.010657894736842106	0.0	0.018	0.0	0.405	0.0	0.08108108108108109	0.0	0.08108108108108109	0.0	3.9568345323741005	0.0	GAC	POPA	0.6	141	LEU
0.0102	0.0	0.018	0.0	0.306	0.0	0.06126126126126126	0.0	0.06126126126126126	0.0	3.776978417266187	0.0	GAC	POPA	0.6	142	ALA
0.009692307692307691	0.0	0.018	0.0	0.252	0.0	0.05045045045045045	0.0	0.05045045045045045	0.0	3.237410071942446	0.0	GAC	POPA	0.6	143	GLY
0.01	0.0	0.018	0.0	0.27	0.0	0.05405405405405406	0.0	0.05405405405405406	0.0	3.237410071942446	0.0	GAC	POPA	0.6	144	GLY
0.009972972972972973	0.0	0.027	0.0	0.369	0.0	0.07387387387387387	0.0	0.07387387387387387	0.0	3.9568345323741005	0.0	GAC	POPA	0.6	145	MET
0.00975	0.0	0.018	0.0	0.351	0.0	0.07027027027027027	0.0	0.07027027027027027	0.0	3.9568345323741005	0.0	GAC	POPA	0.6	146	LEU
0.0108	0.0	0.018	0.0	0.324	0.0	0.06486486486486487	0.0	0.06486486486486487	0.0	3.41726618705036	0.0	GAC	POPA	0.6	147	SER
0.010883720930232557	0.0	0.027	0.0	0.468	0.0	0.0936936936936937	0.0	0.0936936936936937	0.0	5.215827338129497	0.0	GAC	POPA	0.6	148	ILE
0.010636363636363637	0.0	0.027	0.0	0.585	0.0	0.11711711711711711	0.0	0.11711711711711711	0.0	5.575539568345324	0.0	GAC	POPA	0.6	149	PHE
0.010323529411764707	0.0	0.018	0.0	0.351	0.0	0.07027027027027027	0.0	0.07027027027027027	0.0	4.316546762589928	0.0	GAC	POPA	0.6	150	THR
0.010431818181818183	0.0	0.018	0.0	0.459	0.0	0.0918918918918919	0.0	0.0918918918918919	0.0	5.215827338129497	0.0	GAC	POPA	0.6	151	LYS
0.010097560975609756	0.0	0.018	0.0	0.414	0.0	0.08288288288288288	0.0	0.08288288288288288	0.0	4.856115107913669	0.0	GAC	POPA	0.6	152	THR
0.009613636363636364	0.0	0.018	0.0	0.423	0.0	0.08468468468468468	0.0	0.08468468468468468	0.0	5.39568345323741	0.0	GAC	POPA	0.6	153	ALA
0.01062	0.0	0.027	0.0	0.531	0.0	0.1063063063063063	0.0	0.1063063063063063	0.0	5.575539568345324	0.0	GAC	POPA	0.6	154	LEU
0.009442622950819672	0.0	0.018	0.0	0.576	0.0	0.11531531531531532	0.0	0.11531531531531532	0.0	6.115107913669065	0.0	GAC	POPA	0.6	155	ASP
0.0099	0.0	0.018	0.0	0.594	0.0	0.11891891891891893	0.0	0.11891891891891893	0.0	6.294964028776978	0.0	GAC	POPA	0.6	156	MET
0.010094594594594594	0.0	0.027	0.0	0.747	0.0	0.14954954954954955	0.0	0.14954954954954955	0.0	7.014388489208632	0.0	GAC	POPA	0.6	157	LYS
0.009865384615384614	0.0	0.027	0.0	0.513	0.0	0.10270270270270271	0.0	0.10270270270270271	0.0	5.215827338129497	0.0	GAC	POPA	0.6	158	THR
0.009833333333333335	0.0	0.027	0.0	0.531	0.0	0.1063063063063063	0.0	0.1063063063063063	0.0	5.215827338129497	0.0	GAC	POPA	0.6	159	ALA
0.010058823529411764	0.0	0.036	0.0	0.684	0.0	0.13693693693693693	0.0	0.13693693693693693	0.0	6.115107913669065	0.0	GAC	POPA	0.6	160	LYS
0.010086206896551724	0.0	0.027	0.0	0.585	0.0	0.11711711711711711	0.0	0.11711711711711711	0.0	5.215827338129497	0.0	GAC	POPA	0.6	161	ARG
0.010465116279069767	0.0	0.027	0.0	0.45	0.0	0.09009009009009009	0.0	0.09009009009009009	0.0	4.316546762589928	0.0	GAC	POPA	0.6	162	VAL
0.009574468085106383	0.0	0.027	0.0	0.45	0.0	0.09009009009009009	0.0	0.09009009009009009	0.0	4.856115107913669	0.0	GAC	POPA	0.6	163	THR
0.0096	0.0	0.018	0.0	0.432	0.0	0.08648648648648649	0.0	0.08648648648648649	0.0	4.496402877697841	0.0	GAC	POPA	0.6	164	ALA
0.009818181818181818	0.0	0.018	0.0	0.432	0.0	0.08648648648648649	0.0	0.08648648648648649	0.0	5.0359712230215825	0.0	GAC	POPA	0.6	165	ALA
0.009209302325581394	0.0	0.018	0.0	0.396	0.0	0.07927927927927927	0.0	0.07927927927927927	0.0	4.496402877697841	0.0	GAC	POPA	0.6	166	LEU
0.009428571428571429	0.0	0.018	0.0	0.396	0.0	0.07927927927927927	0.0	0.07927927927927927	0.0	4.496402877697841	0.0	GAC	POPA	0.6	167	ALA
0.009439024390243904	0.0	0.018	0.0	0.387	0.0	0.07747747747747748	0.0	0.07747747747747748	0.0	4.496402877697841	0.0	GAC	POPA	0.6	168	ILE
0.009	0.0	0.009	0.0	0.333	0.0	0.06666666666666667	0.0	0.06666666666666667	0.0	4.316546762589928	0.0	GAC	POPA	0.6	169	ALA
0.009486486486486487	0.0	0.018	0.0	0.351	0.0	0.07027027027027027	0.0	0.07027027027027027	0.0	4.136690647482014	0.0	GAC	POPA	0.6	170	ALA
0.00984375	0.0	0.027	0.0	0.315	0.0	0.06306306306306306	0.0	0.06306306306306306	0.0	4.496402877697841	0.0	GAC	POPA	0.6	171	GLU
0.009964285714285714	0.0	0.018	0.0	0.279	0.0	0.055855855855855854	0.0	0.055855855855855854	0.0	3.9568345323741005	0.0	GAC	POPA	0.6	172	THR
0.009346153846153846	0.0	0.018	0.0	0.243	0.0	0.04864864864864865	0.0	0.04864864864864865	0.0	3.41726618705036	0.0	GAC	POPA	0.6	173	ALA
0.009794117647058823	0.0	0.018	0.0	0.333	0.0	0.06666666666666667	0.0	0.06666666666666667	0.0	3.776978417266187	0.0	GAC	POPA	0.6	174	GLU
0.009	0.0	0.009	0.0	0.234	0.0	0.04684684684684685	0.0	0.04684684684684685	0.0	3.237410071942446	0.0	GAC	POPA	0.6	175	GLY
0.0095625	0.0	0.018	0.0	0.306	0.0	0.06126126126126126	0.0	0.06126126126126126	0.0	3.776978417266187	0.0	GAC	POPA	0.6	176	SER
0.009580645161290322	0.0	0.018	0.0	0.297	0.0	0.05945945945945946	0.0	0.05945945945945946	0.0	3.776978417266187	0.0	GAC	POPA	0.6	177	THR
0.009818181818181818	0.0	0.018	0.0	0.324	0.0	0.06486486486486487	0.0	0.06486486486486487	0.0	4.136690647482014	0.0	GAC	POPA	0.6	178	ALA
0.009236842105263158	0.0	0.018	0.0	0.351	0.0	0.07027027027027027	0.0	0.07027027027027027	0.0	3.597122302158273	0.0	GAC	POPA	0.6	179	LEU
0.009382978723404257	0.0	0.018	0.0	0.441	0.0	0.08828828828828829	0.0	0.08828828828828829	0.0	4.856115107913669	0.0	GAC	POPA	0.6	180	TYR
0.009	0.0	0.009	0.0	0.324	0.0	0.06486486486486487	0.0	0.06486486486486487	0.0	3.237410071942446	0.0	GAC	POPA	0.6	181	ASN
0.00925	0.0	0.018	0.0	0.333	0.0	0.06666666666666667	0.0	0.06666666666666667	0.0	3.776978417266187	0.0	GAC	POPA	0.6	182	ALA
0.00925	0.0	0.018	0.0	0.333	0.0	0.06666666666666667	0.0	0.06666666666666667	0.0	3.9568345323741005	0.0	GAC	POPA	0.6	183	GLY
0.009473684210526315	0.0	0.018	0.0	0.36	0.0	0.07207207207207207	0.0	0.07207207207207207	0.0	3.9568345323741005	0.0	GAC	POPA	0.6	184	GLY
0.009382978723404257	0.0	0.018	0.0	0.441	0.0	0.08828828828828829	0.0	0.08828828828828829	0.0	4.316546762589928	0.0	GAC	POPA	0.6	185	THR
0.00954	0.0	0.018	0.0	0.477	0.0	0.09549549549549549	0.0	0.09549549549549549	0.0	4.676258992805756	0.0	GAC	POPA	0.6	186	SER
0.0096	0.0	0.018	0.0	0.432	0.0	0.08648648648648649	0.0	0.08648648648648649	0.0	4.316546762589928	0.0	GAC	POPA	0.6	187	VAL
0.00988235294117647	0.0	0.027	0.0	0.504	0.0	0.1009009009009009	0.0	0.1009009009009009	0.0	5.0359712230215825	0.0	GAC	POPA	0.6	188	LEU
0.009160714285714286	0.0	0.018	0.0	0.513	0.0	0.10270270270270271	0.0	0.10270270270270271	0.0	4.676258992805756	0.0	GAC	POPA	0.6	189	LEU
0.009865384615384614	0.0	0.018	0.0	0.513	0.0	0.10270270270270271	0.0	0.10270270270270271	0.0	4.316546762589928	0.0	GAC	POPA	0.6	190	THR
0.010774647887323944	0.0	0.036	0.0	0.765	0.0	0.15315315315315314	0.0	0.15315315315315314	0.0	5.39568345323741	0.0	GAC	POPA	0.6	191	TYR
0.009725806451612903	0.0	0.018	0.0	0.603	0.0	0.12072072072072072	0.0	0.12072072072072072	0.0	5.755395683453238	0.0	GAC	POPA	0.6	192	CYS
0.00976056338028169	0.0	0.027	0.0	0.693	0.0	0.13873873873873874	0.0	0.13873873873873874	0.0	7.374100719424461	0.0	GAC	POPA	0.6	193	LEU
0.010208955223880597	0.0	0.018	0.0	0.684	0.0	0.13693693693693693	0.0	0.13693693693693693	0.0	7.014388489208632	0.0	GAC	POPA	0.6	194	ASP
0.009608108108108108	0.0	0.027	0.0	0.711	0.0	0.14234234234234233	0.0	0.14234234234234233	0.0	7.014388489208632	0.0	GAC	POPA	0.6	195	GLN
0.00951923076923077	0.0	0.018	0.0	0.495	0.0	0.0990990990990991	0.0	0.0990990990990991	0.0	5.575539568345324	0.0	GAC	POPA	0.6	196	GLY
0.009576923076923077	0.0	0.027	0.0	0.747	0.0	0.14954954954954955	0.0	0.14954954954954955	0.0	8.273381294964029	0.0	GAC	POPA	0.6	197	ASP
0.010344827586206896	0.0	0.027	0.0	0.9	0.0	0.18018018018018017	0.0	0.18018018018018017	0.0	9.892086330935252	0.0	GAC	POPA	0.6	198	LEU
0.01001123595505618	0.0	0.018	0.0	0.891	0.0	0.1783783783783784	0.0	0.1783783783783784	0.0	9.532374100719425	0.0	GAC	POPA	0.6	199	SER
0.010849315068493152	0.0	0.027	0.0	0.792	0.0	0.15855855855855855	0.0	0.15855855855855855	0.0	7.7338129496402885	0.0	GAC	POPA	0.6	200	ASP
0.009762711864406779	0.0	0.027	0.0	0.576	0.0	0.11531531531531532	0.0	0.11531531531531532	0.0	5.575539568345324	0.0	GAC	POPA	0.6	201	ALA
0.009679245283018868	0.0	0.018	0.0	0.513	0.0	0.10270270270270271	0.0	0.10270270270270271	0.0	5.215827338129497	0.0	GAC	POPA	0.6	202	GLY
0.0108	0.0	0.027	0.0	0.702	0.0	0.14054054054054055	0.0	0.14054054054054055	0.0	8.093525179856115	0.0	GAC	POPA	0.6	203	VAL
0.010770491803278688	0.0	0.036	0.0	0.657	0.0	0.13153153153153152	0.0	0.13153153153153152	0.0	5.935251798561151	0.0	GAC	POPA	0.6	204	GLU
0.009870967741935483	0.0	0.027	0.0	0.612	0.0	0.12252252252252252	0.0	0.12252252252252252	0.0	5.575539568345324	0.0	GAC	POPA	0.6	205	MET
0.009818181818181818	0.0	0.018	0.0	0.648	0.0	0.12972972972972974	0.0	0.12972972972972974	0.0	6.115107913669065	0.0	GAC	POPA	0.6	206	VAL
0.010067796610169492	0.0	0.027	0.0	0.594	0.0	0.11891891891891893	0.0	0.11891891891891893	0.0	6.294964028776978	0.0	GAC	POPA	0.6	207	GLU
0.009878048780487805	0.0	0.027	0.0	0.405	0.0	0.08108108108108109	0.0	0.08108108108108109	0.0	4.316546762589928	0.0	GAC	POPA	0.6	208	GLY
0.009152542372881357	0.0	0.018	0.0	0.54	0.0	0.10810810810810811	0.0	0.10810810810810811	0.0	5.215827338129497	0.0	GAC	POPA	0.6	209	ALA
0.0095625	0.0	0.018	0.0	0.765	0.0	0.15315315315315314	0.0	0.15315315315315314	0.0	7.014388489208632	0.0	GAC	POPA	0.6	210	PHE
0.009214285714285713	0.0	0.018	0.0	0.387	0.0	0.07747747747747748	0.0	0.07747747747747748	0.0	3.9568345323741005	0.0	GAC	POPA	0.6	211	ASP
0.00958695652173913	0.0	0.018	0.0	0.441	0.0	0.08828828828828829	0.0	0.08828828828828829	0.0	5.215827338129497	0.0	GAC	POPA	0.6	212	THR
0.009391304347826085	0.0	0.018	0.0	0.432	0.0	0.08648648648648649	0.0	0.08648648648648649	0.0	4.676258992805756	0.0	GAC	POPA	0.6	213	VAL
0.009878048780487805	0.0	0.018	0.0	0.405	0.0	0.08108108108108109	0.0	0.08108108108108109	0.0	4.316546762589928	0.0	GAC	POPA	0.6	214	ARG
0.009837209302325583	0.0	0.018	0.0	0.423	0.0	0.08468468468468468	0.0	0.08468468468468468	0.0	4.676258992805756	0.0	GAC	POPA	0.6	215	TYR
0.00945	0.0	0.018	0.0	0.378	0.0	0.07567567567567568	0.0	0.07567567567567568	0.0	4.316546762589928	0.0	GAC	POPA	0.6	216	MET
0.00932142857142857	0.0	0.018	0.0	0.261	0.0	0.05225225225225225	0.0	0.05225225225225225	0.0	3.237410071942446	0.0	GAC	POPA	0.6	217	ALA
0.009	0.0	0.009	0.0	0.189	0.0	0.03783783783783784	0.0	0.03783783783783784	0.0	2.5179856115107913	0.0	GAC	POPA	0.6	218	GLY
0.009243243243243243	0.0	0.018	0.0	0.342	0.0	0.06846846846846846	0.0	0.06846846846846846	0.0	4.316546762589928	0.0	GAC	POPA	0.6	219	TYR
0.00975	0.0	0.018	0.0	0.234	0.0	0.04684684684684685	0.0	0.04684684684684685	0.0	2.877697841726619	0.0	GAC	POPA	0.6	220	GLN
0.009529411764705883	0.0	0.027	0.0	0.324	0.0	0.06486486486486487	0.0	0.06486486486486487	0.0	3.776978417266187	0.0	GAC	POPA	0.6	221	CYS
0.009257142857142856	0.0	0.018	0.0	0.324	0.0	0.06486486486486487	0.0	0.06486486486486487	0.0	3.776978417266187	0.0	GAC	POPA	0.6	222	THR
0.009	0.0	0.009	0.0	0.387	0.0	0.07747747747747748	0.0	0.07747747747747748	0.0	4.316546762589928	0.0	GAC	POPA	0.6	223	ASP
0.009613636363636364	0.0	0.018	0.0	0.423	0.0	0.08468468468468468	0.0	0.08468468468468468	0.0	4.676258992805756	0.0	GAC	POPA	0.6	224	ALA
0.009473684210526315	0.0	0.018	0.0	0.54	0.0	0.10810810810810811	0.0	0.10810810810810811	0.0	5.39568345323741	0.0	GAC	POPA	0.6	225	THR
0.009163636363636363	0.0	0.018	0.0	0.504	0.0	0.1009009009009009	0.0	0.1009009009009009	0.0	5.39568345323741	0.0	GAC	POPA	0.6	226	THR
0.00928125	0.0	0.018	0.0	0.594	0.0	0.11891891891891893	0.0	0.11891891891891893	0.0	6.115107913669065	0.0	GAC	POPA	0.6	227	LEU
0.009633802816901408	0.0	0.018	0.0	0.684	0.0	0.13693693693693693	0.0	0.13693693693693693	0.0	6.83453237410072	0.0	GAC	POPA	0.6	228	PRO
0.010140845070422537	0.0	0.018	0.0	0.72	0.0	0.14414414414414414	0.0	0.14414414414414414	0.0	6.474820143884892	0.0	GAC	POPA	0.6	229	GLN
0.00976056338028169	0.0	0.018	0.0	0.693	0.0	0.13873873873873874	0.0	0.13873873873873874	0.0	6.654676258992806	0.0	GAC	POPA	0.6	230	CYS
0.00973972602739726	0.0	0.018	0.0	0.711	0.0	0.14234234234234233	0.0	0.14234234234234233	0.0	7.014388489208632	0.0	GAC	POPA	0.6	231	ILE
0.0101	0.0	0.036	0.0	0.909	0.0	0.18198198198198198	0.0	0.18198198198198198	0.0	8.992805755395683	0.0	GAC	POPA	0.6	232	ALA
0.00998780487804878	0.0	0.036	0.0	0.819	0.0	0.16396396396396395	0.0	0.16396396396396395	0.0	8.633093525179856	0.0	GAC	POPA	0.6	233	LEU
0.01021875	0.0	0.027	0.0	0.981	0.0	0.1963963963963964	0.0	0.1963963963963964	0.0	9.352517985611511	0.0	GAC	POPA	0.6	234	MET
0.009757009345794394	0.0	0.027	0.0	1.044	0.0	0.209009009009009	0.0	0.209009009009009	0.0	10.971223021582734	0.0	GAC	POPA	0.6	235	ASP
0.01056198347107438	0.0	0.045	0.0	1.278	0.0	0.25585585585585585	0.0	0.25585585585585585	0.0	10.79136690647482	0.0	GAC	POPA	0.6	236	LYS
0.010672566371681416	0.0	0.027	0.0	1.206	0.0	0.24144144144144145	0.0	0.24144144144144145	0.0	10.431654676258994	0.0	GAC	POPA	0.6	237	TYR
0.010823529411764706	0.0	0.027	0.0	1.656	0.0	0.33153153153153153	0.0	0.33153153153153153	0.0	14.748201438848922	0.0	GAC	POPA	0.6	238	ARG
0.010391752577319589	0.0	0.027	0.0	1.008	0.0	0.2018018018018018	0.0	0.2018018018018018	0.0	11.690647482014388	0.0	GAC	POPA	0.6	239	GLY
0.010654411764705883	0.0	0.027	0.0	1.449	0.0	0.29009009009009007	0.0	0.29009009009009007	0.0	12.769784172661872	0.0	GAC	POPA	0.6	240	ARG
0.010692307692307692	0.0	0.027	0.0	1.251	0.0	0.25045045045045045	0.0	0.25045045045045045	0.0	11.151079136690647	0.0	GAC	POPA	0.6	241	LYS
0.009888888888888888	0.0	0.018	0.0	0.801	0.0	0.16036036036036036	0.0	0.16036036036036036	0.0	7.374100719424461	0.0	GAC	POPA	0.6	242	SER
0.009941860465116279	0.0	0.027	0.0	0.855	0.0	0.17117117117117117	0.0	0.17117117117117117	0.0	8.453237410071942	0.0	GAC	POPA	0.6	243	ALA
0.010588235294117647	0.0	0.036	0.0	0.9	0.0	0.18018018018018017	0.0	0.18018018018018017	0.0	9.352517985611511	0.0	GAC	POPA	0.6	244	SER
0.010014084507042253	0.0	0.018	0.0	0.711	0.0	0.14234234234234233	0.0	0.14234234234234233	0.0	6.83453237410072	0.0	GAC	POPA	0.6	245	ALA
0.00946153846153846	0.0	0.018	0.0	0.738	0.0	0.14774774774774774	0.0	0.14774774774774774	0.0	7.374100719424461	0.0	GAC	POPA	0.6	246	LYS
0.010285714285714287	0.0	0.018	0.0	0.576	0.0	0.11531531531531532	0.0	0.11531531531531532	0.0	6.654676258992806	0.0	GAC	POPA	0.6	247	GLY
0.009954545454545454	0.0	0.027	0.0	0.657	0.0	0.13153153153153152	0.0	0.13153153153153152	0.0	7.374100719424461	0.0	GAC	POPA	0.6	248	SER
0.0095	0.0	0.018	0.0	0.513	0.0	0.10270270270270271	0.0	0.10270270270270271	0.0	5.935251798561151	0.0	GAC	POPA	0.6	249	SER
0.009642857142857142	0.0	0.018	0.0	0.405	0.0	0.08108108108108109	0.0	0.08108108108108109	0.0	5.39568345323741	0.0	GAC	POPA	0.6	250	ALA
0.009775862068965519	0.0	0.027	0.0	0.567	0.0	0.11351351351351352	0.0	0.11351351351351352	0.0	6.115107913669065	0.0	GAC	POPA	0.6	251	LEU
0.009574468085106383	0.0	0.018	0.0	0.45	0.0	0.09009009009009009	0.0	0.09009009009009009	0.0	5.575539568345324	0.0	GAC	POPA	0.6	252	ALA
0.009529411764705883	0.0	0.018	0.0	0.324	0.0	0.06486486486486487	0.0	0.06486486486486487	0.0	4.316546762589928	0.0	GAC	POPA	0.6	253	ALA
0.009878048780487805	0.0	0.027	0.0	0.405	0.0	0.08108108108108109	0.0	0.08108108108108109	0.0	4.856115107913669	0.0	GAC	POPA	0.6	254	MET
0.00973469387755102	0.0	0.018	0.0	0.477	0.0	0.09549549549549549	0.0	0.09549549549549549	0.0	5.575539568345324	0.0	GAC	POPA	0.6	255	ILE
0.0095	0.0	0.018	0.0	0.342	0.0	0.06846846846846846	0.0	0.06846846846846846	0.0	4.496402877697841	0.0	GAC	POPA	0.6	256	GLY
0.010153846153846154	0.0	0.018	0.0	0.396	0.0	0.07927927927927927	0.0	0.07927927927927927	0.0	4.496402877697841	0.0	GAC	POPA	0.6	257	PRO
0.00975	0.0	0.018	0.0	0.468	0.0	0.0936936936936937	0.0	0.0936936936936937	0.0	5.39568345323741	0.0	GAC	POPA	0.6	258	GLU
0.00996923076923077	0.0	0.018	0.0	0.648	0.0	0.12972972972972974	0.0	0.12972972972972974	0.0	6.294964028776978	0.0	GAC	POPA	0.6	259	GLN
0.010086206896551724	0.0	0.018	0.0	0.585	0.0	0.11711711711711711	0.0	0.11711711711711711	0.0	5.575539568345324	0.0	GAC	POPA	0.6	260	LEU
0.009631578947368422	0.0	0.018	0.0	0.549	0.0	0.10990990990990991	0.0	0.10990990990990991	0.0	5.215827338129497	0.0	GAC	POPA	0.6	261	GLN
0.009642857142857142	0.0	0.027	0.0	0.81	0.0	0.16216216216216217	0.0	0.16216216216216217	0.0	6.83453237410072	0.0	GAC	POPA	0.6	262	LYS
0.009608108108108108	0.0	0.027	0.0	0.711	0.0	0.14234234234234233	0.0	0.14234234234234233	0.0	6.654676258992806	0.0	GAC	POPA	0.6	263	CYS
0.00945	0.0	0.018	0.0	0.567	0.0	0.11351351351351352	0.0	0.11351351351351352	0.0	6.115107913669065	0.0	GAC	POPA	0.6	264	LEU
0.009457627118644068	0.0	0.018	0.0	0.558	0.0	0.11171171171171171	0.0	0.11171171171171171	0.0	5.39568345323741	0.0	GAC	POPA	0.6	265	ASN
0.009444444444444445	0.0	0.018	0.0	0.765	0.0	0.15315315315315314	0.0	0.15315315315315314	0.0	7.553956834532374	0.0	GAC	POPA	0.6	266	THR
0.010139240506329113	0.0	0.027	0.0	0.801	0.0	0.16036036036036036	0.0	0.16036036036036036	0.0	8.093525179856115	0.0	GAC	POPA	0.6	267	LEU
0.010285714285714287	0.0	0.027	0.0	0.72	0.0	0.14414414414414414	0.0	0.14414414414414414	0.0	6.474820143884892	0.0	GAC	POPA	0.6	268	LYS
0.010232876712328767	0.0	0.036	0.0	0.747	0.0	0.14954954954954955	0.0	0.14954954954954955	0.0	8.273381294964029	0.0	GAC	POPA	0.6	269	THR
0.009964285714285714	0.0	0.027	0.0	0.837	0.0	0.16756756756756758	0.0	0.16756756756756758	0.0	8.273381294964029	0.0	GAC	POPA	0.6	270	ALA
0.010542857142857144	0.0	0.027	0.0	1.107	0.0	0.22162162162162163	0.0	0.22162162162162163	0.0	9.712230215827338	0.0	GAC	POPA	0.6	271	GLU
0.01089	0.0	0.027	0.0	1.089	0.0	0.218018018018018	0.0	0.218018018018018	0.0	10.071942446043165	0.0	GAC	POPA	0.6	272	ALA
0.0099	0.0	0.018	0.0	0.693	0.0	0.13873873873873874	0.0	0.13873873873873874	0.0	8.093525179856115	0.0	GAC	POPA	0.6	273	GLY
0.010213483146067416	0.0	0.027	0.0	0.909	0.0	0.18198198198198198	0.0	0.18198198198198198	0.0	9.352517985611511	0.0	GAC	POPA	0.6	274	SER
0.010394366197183098	0.0	0.027	0.0	0.738	0.0	0.14774774774774774	0.0	0.14774774774774774	0.0	7.194244604316546	0.0	GAC	POPA	0.6	275	ALA
0.01	0.0	0.027	0.0	0.81	0.0	0.16216216216216217	0.0	0.16216216216216217	0.0	8.273381294964029	0.0	GAC	POPA	0.6	276	GLU
0.010774647887323944	0.0	0.027	0.0	1.53	0.0	0.3063063063063063	0.0	0.3063063063063063	0.0	10.971223021582734	0.0	GAC	POPA	0.6	277	TYR
0.010782178217821781	0.0	0.036	0.0	1.089	0.0	0.218018018018018	0.0	0.218018018018018	0.0	9.352517985611511	0.0	GAC	POPA	0.6	278	ASP
0.010084337349397591	0.0	0.027	0.0	0.837	0.0	0.16756756756756758	0.0	0.16756756756756758	0.0	7.553956834532374	0.0	GAC	POPA	0.6	279	GLU
0.00991139240506329	0.0	0.027	0.0	0.783	0.0	0.15675675675675677	0.0	0.15675675675675677	0.0	8.093525179856115	0.0	GAC	POPA	0.6	280	ALA
0.010384615384615384	0.0	0.027	0.0	1.08	0.0	0.21621621621621623	0.0	0.21621621621621623	0.0	10.251798561151078	0.0	GAC	POPA	0.6	281	LEU
0.01026	0.0	0.027	0.0	1.026	0.0	0.20540540540540542	0.0	0.20540540540540542	0.0	9.172661870503598	0.0	GAC	POPA	0.6	282	VAL
0.009964285714285714	0.0	0.027	0.0	0.837	0.0	0.16756756756756758	0.0	0.16756756756756758	0.0	8.093525179856115	0.0	GAC	POPA	0.6	283	THR
0.009568421052631578	0.0	0.027	0.0	0.909	0.0	0.18198198198198198	0.0	0.18198198198198198	0.0	8.453237410071942	0.0	GAC	POPA	0.6	284	LEU
0.009296703296703297	0.0	0.018	0.0	0.846	0.0	0.16936936936936936	0.0	0.16936936936936936	0.0	8.992805755395683	0.0	GAC	POPA	0.6	285	GLY
0.00947872340425532	0.0	0.018	0.0	0.891	0.0	0.1783783783783784	0.0	0.1783783783783784	0.0	8.992805755395683	0.0	GAC	POPA	0.6	286	SER
0.009467532467532468	0.0	0.018	0.0	0.729	0.0	0.14594594594594595	0.0	0.14594594594594595	0.0	7.553956834532374	0.0	GAC	POPA	0.6	287	MET
0.009593406593406593	0.0	0.018	0.0	0.873	0.0	0.17477477477477477	0.0	0.17477477477477477	0.0	8.81294964028777	0.0	GAC	POPA	0.6	288	SER
0.010062992125984252	0.0	0.027	0.0	1.278	0.0	0.25585585585585585	0.0	0.25585585585585585	0.0	10.611510791366907	0.0	GAC	POPA	0.6	289	TYR
0.00975	0.0	0.027	0.0	0.702	0.0	0.14054054054054055	0.0	0.14054054054054055	0.0	7.913669064748201	0.0	GAC	POPA	0.6	290	ILE
0.01	0.0	0.027	0.0	0.72	0.0	0.14414414414414414	0.0	0.14414414414414414	0.0	7.553956834532374	0.0	GAC	POPA	0.6	291	SER
0.010043478260869565	0.0	0.018	0.0	0.693	0.0	0.13873873873873874	0.0	0.13873873873873874	0.0	6.654676258992806	0.0	GAC	POPA	0.6	292	SER
0.0097	0.0	0.018	0.0	0.873	0.0	0.17477477477477477	0.0	0.17477477477477477	0.0	7.7338129496402885	0.0	GAC	POPA	0.6	293	PHE
0.0103	0.0	0.027	0.0	0.927	0.0	0.18558558558558558	0.0	0.18558558558558558	0.0	8.992805755395683	0.0	GAC	POPA	0.6	294	THR
0.010025316455696202	0.0	0.018	0.0	0.792	0.0	0.15855855855855855	0.0	0.15855855855855855	0.0	7.7338129496402885	0.0	GAC	POPA	0.6	295	ASP
0.009681818181818182	0.0	0.018	0.0	0.639	0.0	0.12792792792792793	0.0	0.12792792792792793	0.0	6.294964028776978	0.0	GAC	POPA	0.6	296	GLU
0.010025316455696202	0.0	0.018	0.0	0.792	0.0	0.15855855855855855	0.0	0.15855855855855855	0.0	8.633093525179856	0.0	GAC	POPA	0.6	297	ILE
0.0103125	0.0	0.027	0.0	0.99	0.0	0.1981981981981982	0.0	0.1981981981981982	0.0	9.892086330935252	0.0	GAC	POPA	0.6	298	VAL
0.010363636363636365	0.0	0.027	0.0	1.026	0.0	0.20540540540540542	0.0	0.20540540540540542	0.0	9.892086330935252	0.0	GAC	POPA	0.6	299	ARG
0.009947368421052632	0.0	0.018	0.0	0.756	0.0	0.15135135135135136	0.0	0.15135135135135136	0.0	7.913669064748201	0.0	GAC	POPA	0.6	300	ALA
0.009710526315789473	0.0	0.018	0.0	0.738	0.0	0.14774774774774774	0.0	0.14774774774774774	0.0	9.532374100719425	0.0	GAC	POPA	0.6	301	GLY
0.01003448275862069	0.0	0.027	0.0	0.873	0.0	0.17477477477477477	0.0	0.17477477477477477	0.0	10.071942446043165	0.0	GAC	POPA	0.6	302	GLY
0.010831858407079646	0.0	0.036	0.0	1.224	0.0	0.24504504504504504	0.0	0.24504504504504504	0.0	11.510791366906476	0.0	GAC	POPA	0.6	303	VAL
0.009775862068965519	0.0	0.027	0.0	1.134	0.0	0.22702702702702704	0.0	0.22702702702702704	0.0	11.151079136690647	0.0	GAC	POPA	0.6	304	PRO
0.010343283582089552	0.0	0.027	0.0	1.386	0.0	0.2774774774774775	0.0	0.2774774774774775	0.0	12.23021582733813	0.0	GAC	POPA	0.6	305	LEU
0.010987012987012988	0.0	0.045	0.0	1.692	0.0	0.3387387387387387	0.0	0.3387387387387387	0.0	14.20863309352518	0.0	GAC	POPA	0.6	306	LEU
0.0105625	0.0	0.036	0.0	1.521	0.0	0.3045045045045045	0.0	0.3045045045045045	0.0	13.848920863309353	0.0	GAC	POPA	0.6	307	ILE
0.011021739130434782	0.0	0.027	0.0	1.521	0.0	0.3045045045045045	0.0	0.3045045045045045	0.0	12.949640287769784	0.0	GAC	POPA	0.6	308	GLU
0.011	0.0	0.027	0.0	1.683	0.0	0.33693693693693694	0.0	0.33693693693693694	0.0	14.20863309352518	0.0	GAC	POPA	0.6	309	LEU
0.010958823529411764	0.0	0.027	0.0	1.863	0.0	0.372972972972973	0.0	0.372972972972973	0.0	16.007194244604317	0.0	GAC	POPA	0.6	310	ILE
0.010605095541401273	0.0	0.027	0.0	1.665	0.0	0.3333333333333333	0.0	0.3333333333333333	0.0	15.647482014388489	0.0	GAC	POPA	0.6	311	ASN
0.01032	0.0	0.027	0.0	1.548	0.0	0.3099099099099099	0.0	0.3099099099099099	0.0	14.748201438848922	0.0	GAC	POPA	0.6	312	SER
0.01010204081632653	0.0	0.027	0.0	1.485	0.0	0.2972972972972973	0.0	0.2972972972972973	0.0	14.748201438848922	0.0	GAC	POPA	0.6	313	GLY
0.01048404255319149	0.0	0.027	0.0	1.971	0.0	0.3945945945945946	0.0	0.3945945945945946	0.0	17.26618705035971	0.0	GAC	POPA	0.6	314	LEU
0.010694117647058823	0.0	0.027	0.0	1.818	0.0	0.36396396396396397	0.0	0.36396396396396397	0.0	16.366906474820144	0.0	GAC	POPA	0.6	315	PRO
0.010862068965517242	0.0	0.045	0.0	1.89	0.0	0.3783783783783784	0.0	0.3783783783783784	0.0	17.805755395683455	0.0	GAC	POPA	0.6	316	GLN
0.011325842696629214	0.0	0.045	0.0	2.016	0.0	0.4036036036036036	0.0	0.4036036036036036	0.0	17.26618705035971	0.0	GAC	POPA	0.6	317	MET
0.010569767441860466	0.0	0.027	0.0	1.818	0.0	0.36396396396396397	0.0	0.36396396396396397	0.0	16.72661870503597	0.0	GAC	POPA	0.6	318	GLU
0.010265625	0.0	0.027	0.0	1.314	0.0	0.26306306306306304	0.0	0.26306306306306304	0.0	14.388489208633093	0.0	GAC	POPA	0.6	319	GLY
0.010575	0.0	0.027	0.0	1.692	0.0	0.3387387387387387	0.0	0.3387387387387387	0.0	16.18705035971223	0.0	GAC	POPA	0.6	320	ASN
0.011017241379310344	0.0	0.036	0.0	1.917	0.0	0.3837837837837838	0.0	0.3837837837837838	0.0	17.805755395683455	0.0	GAC	POPA	0.6	321	PRO
0.010758620689655172	0.0	0.045	0.0	1.872	0.0	0.3747747747747748	0.0	0.3747747747747748	0.0	17.086330935251798	0.0	GAC	POPA	0.6	322	GLU
0.011368421052631578	0.0	0.027	0.0	2.16	0.0	0.43243243243243246	0.0	0.43243243243243246	0.0	16.906474820143885	0.0	GAC	POPA	0.6	323	LYS
0.011111111111111112	0.0	0.036	0.0	1.8	0.0	0.36036036036036034	0.0	0.36036036036036034	0.0	15.647482014388489	0.0	GAC	POPA	0.6	324	ILE
0.01088235294117647	0.0	0.036	0.0	1.665	0.0	0.3333333333333333	0.0	0.3333333333333333	0.0	15.107913669064748	0.0	GAC	POPA	0.6	325	ALA
0.010894736842105263	0.0	0.036	0.0	1.449	0.0	0.29009009009009007	0.0	0.29009009009009007	0.0	13.66906474820144	0.0	GAC	POPA	0.6	326	SER
0.010774647887323944	0.0	0.036	0.0	1.53	0.0	0.3063063063063063	0.0	0.3063063063063063	0.0	14.20863309352518	0.0	GAC	POPA	0.6	327	MET
0.01050967741935484	0.0	0.036	0.0	1.629	0.0	0.3261261261261261	0.0	0.3261261261261261	0.0	15.287769784172662	0.0	GAC	POPA	0.6	328	ILE
0.010445255474452556	0.0	0.027	0.0	1.431	0.0	0.2864864864864865	0.0	0.2864864864864865	0.0	14.028776978417264	0.0	GAC	POPA	0.6	329	SER
0.009970588235294117	0.0	0.027	0.0	1.017	0.0	0.2036036036036036	0.0	0.2036036036036036	0.0	12.23021582733813	0.0	GAC	POPA	0.6	330	GLY
0.009717391304347825	0.0	0.018	0.0	1.341	0.0	0.26846846846846845	0.0	0.26846846846846845	0.0	12.769784172661872	0.0	GAC	POPA	0.6	331	ALA
0.010714285714285714	0.0	0.027	0.0	1.575	0.0	0.3153153153153153	0.0	0.3153153153153153	0.0	14.20863309352518	0.0	GAC	POPA	0.6	332	ALA
0.011121019108280254	0.0	0.036	0.0	1.746	0.0	0.34954954954954953	0.0	0.34954954954954953	0.0	14.028776978417264	0.0	GAC	POPA	0.6	333	LYS
0.009892561983471075	0.0	0.027	0.0	1.197	0.0	0.23963963963963963	0.0	0.23963963963963963	0.0	11.510791366906476	0.0	GAC	POPA	0.6	334	MET
0.010147651006711408	0.0	0.018	0.0	1.512	0.0	0.3027027027027027	0.0	0.3027027027027027	0.0	13.66906474820144	0.0	GAC	POPA	0.6	335	LEU
0.01059230769230769	0.0	0.027	0.0	1.377	0.0	0.2756756756756757	0.0	0.2756756756756757	0.0	12.769784172661872	0.0	GAC	POPA	0.6	336	ALA
0.010239130434782608	0.0	0.027	0.0	1.413	0.0	0.2828828828828829	0.0	0.2828828828828829	0.0	13.129496402877697	0.0	GAC	POPA	0.6	337	ARG
0.010095652173913044	0.0	0.027	0.0	1.161	0.0	0.23243243243243245	0.0	0.23243243243243245	0.0	11.510791366906476	0.0	GAC	POPA	0.6	338	ILE
0.010357142857142856	0.0	0.018	0.0	1.305	0.0	0.26126126126126126	0.0	0.26126126126126126	0.0	13.129496402877697	0.0	GAC	POPA	0.6	339	ALA
0.010310679611650485	0.0	0.018	0.0	1.062	0.0	0.2126126126126126	0.0	0.2126126126126126	0.0	10.611510791366907	0.0	GAC	POPA	0.6	340	SER
0.01002857142857143	0.0	0.018	0.0	1.053	0.0	0.21081081081081082	0.0	0.21081081081081082	0.0	10.79136690647482	0.0	GAC	POPA	0.6	341	ASN
0.010844262295081968	0.0	0.027	0.0	1.323	0.0	0.2648648648648649	0.0	0.2648648648648649	0.0	12.949640287769784	0.0	GAC	POPA	0.6	342	PRO
0.010298076923076924	0.0	0.018	0.0	1.071	0.0	0.21441441441441442	0.0	0.21441441441441442	0.0	10.611510791366907	0.0	GAC	POPA	0.6	343	VAL
0.010273584905660377	0.0	0.018	0.0	1.089	0.0	0.218018018018018	0.0	0.218018018018018	0.0	10.071942446043165	0.0	GAC	POPA	0.6	344	ASN
0.010630434782608696	0.0	0.027	0.0	1.467	0.0	0.2936936936936937	0.0	0.2936936936936937	0.0	14.568345323741008	0.0	GAC	POPA	0.6	345	VAL
0.010285714285714287	0.0	0.027	0.0	1.368	0.0	0.27387387387387385	0.0	0.27387387387387385	0.0	13.66906474820144	0.0	GAC	POPA	0.6	346	ASP
0.010583333333333333	0.0	0.027	0.0	1.143	0.0	0.22882882882882882	0.0	0.22882882882882882	0.0	12.589928057553957	0.0	GAC	POPA	0.6	347	ALA
0.010330985915492958	0.0	0.018	0.0	1.467	0.0	0.2936936936936937	0.0	0.2936936936936937	0.0	13.66906474820144	0.0	GAC	POPA	0.6	348	ILE
0.01081294964028777	0.0	0.036	0.0	1.503	0.0	0.3009009009009009	0.0	0.3009009009009009	0.0	15.107913669064748	0.0	GAC	POPA	0.6	349	VAL
0.010163265306122448	0.0	0.027	0.0	1.494	0.0	0.2990990990990991	0.0	0.2990990990990991	0.0	13.66906474820144	0.0	GAC	POPA	0.6	350	GLN
0.01066153846153846	0.0	0.027	0.0	1.386	0.0	0.2774774774774775	0.0	0.2774774774774775	0.0	13.66906474820144	0.0	GAC	POPA	0.6	351	ALA
0.010395348837209302	0.0	0.036	0.0	1.341	0.0	0.26846846846846845	0.0	0.26846846846846845	0.0	13.848920863309353	0.0	GAC	POPA	0.6	352	GLY
0.010374045801526718	0.0	0.036	0.0	1.359	0.0	0.27207207207207207	0.0	0.27207207207207207	0.0	13.309352517985612	0.0	GAC	POPA	0.6	353	GLY
0.011147727272727273	0.0	0.036	0.0	1.962	0.0	0.3927927927927928	0.0	0.3927927927927928	0.0	18.525179856115106	0.0	GAC	POPA	0.6	354	VAL
0.011105263157894736	0.0	0.036	0.0	1.899	0.0	0.3801801801801802	0.0	0.3801801801801802	0.0	16.366906474820144	0.0	GAC	POPA	0.6	355	ALA
0.01078021978021978	0.0	0.045	0.0	1.962	0.0	0.3927927927927928	0.0	0.3927927927927928	0.0	16.546762589928058	0.0	GAC	POPA	0.6	356	THR
0.010848648648648648	0.0	0.036	0.0	2.007	0.0	0.4018018018018018	0.0	0.4018018018018018	0.0	18.165467625899282	0.0	GAC	POPA	0.6	357	LEU
0.011261306532663317	0.0	0.036	0.0	2.241	0.0	0.4486486486486487	0.0	0.4486486486486487	0.0	21.402877697841728	0.0	GAC	POPA	0.6	358	CYS
0.010935	0.0	0.036	0.0	2.187	0.0	0.43783783783783786	0.0	0.43783783783783786	0.0	20.68345323741007	0.0	GAC	POPA	0.6	359	THR
0.010631868131868132	0.0	0.027	0.0	1.935	0.0	0.38738738738738737	0.0	0.38738738738738737	0.0	19.06474820143885	0.0	GAC	POPA	0.6	360	ALA
0.011136363636363635	0.0	0.045	0.0	2.205	0.0	0.44144144144144143	0.0	0.44144144144144143	0.0	21.223021582733814	0.0	GAC	POPA	0.6	361	VAL
0.010706896551724137	0.0	0.036	0.0	2.484	0.0	0.4972972972972973	0.0	0.4972972972972973	0.0	23.561151079136692	0.0	GAC	POPA	0.6	362	SER
0.011543478260869567	0.0	0.045	0.0	3.186	0.0	0.6378378378378379	0.0	0.6378378378378379	0.0	23.741007194244602	0.0	GAC	POPA	0.6	363	TYR
0.011202127659574467	0.0	0.036	0.0	2.106	0.0	0.42162162162162165	0.0	0.42162162162162165	0.0	19.60431654676259	0.0	GAC	POPA	0.6	364	CYS
0.011144859813084112	0.0	0.045	0.0	2.385	0.0	0.4774774774774775	0.0	0.4774774774774775	0.0	22.841726618705035	0.0	GAC	POPA	0.6	365	THR
0.011559633027522935	0.0	0.036	0.0	2.52	0.0	0.5045045045045045	0.0	0.5045045045045045	0.0	21.402877697841728	0.0	GAC	POPA	0.6	366	GLU
0.011186440677966102	0.0	0.036	0.0	1.98	0.0	0.3963963963963964	0.0	0.3963963963963964	0.0	17.985611510791365	0.0	GAC	POPA	0.6	367	SER
0.011084745762711864	0.0	0.027	0.0	1.962	0.0	0.3927927927927928	0.0	0.3927927927927928	0.0	18.884892086330936	0.0	GAC	POPA	0.6	368	MET
0.01127922077922078	0.0	0.027	0.0	1.737	0.0	0.34774774774774775	0.0	0.34774774774774775	0.0	15.647482014388489	0.0	GAC	POPA	0.6	369	GLU
0.011207547169811321	0.0	0.036	0.0	1.782	0.0	0.3567567567567568	0.0	0.3567567567567568	0.0	16.007194244604317	0.0	GAC	POPA	0.6	370	ALA
0.011287292817679557	0.0	0.045	0.0	2.043	0.0	0.409009009009009	0.0	0.409009009009009	0.0	20.14388489208633	0.0	GAC	POPA	0.6	371	LEU
0.010714285714285714	0.0	0.036	0.0	1.35	0.0	0.2702702702702703	0.0	0.2702702702702703	0.0	14.388489208633093	0.0	GAC	POPA	0.6	372	GLY
0.0112992700729927	0.0	0.036	0.0	1.548	0.0	0.3099099099099099	0.0	0.3099099099099099	0.0	15.467625899280577	0.0	GAC	POPA	0.6	373	ALA
0.011421052631578946	0.0	0.036	0.0	1.953	0.0	0.390990990990991	0.0	0.390990990990991	0.0	16.366906474820144	0.0	GAC	POPA	0.6	374	LEU
0.011601156069364162	0.0	0.036	0.0	2.007	0.0	0.4018018018018018	0.0	0.4018018018018018	0.0	19.06474820143885	0.0	GAC	POPA	0.6	375	CYS
0.011148387096774194	0.0	0.036	0.0	1.728	0.0	0.34594594594594597	0.0	0.34594594594594597	0.0	16.007194244604317	0.0	GAC	POPA	0.6	376	MET
0.011006369426751593	0.0	0.036	0.0	1.728	0.0	0.34594594594594597	0.0	0.34594594594594597	0.0	16.18705035971223	0.0	GAC	POPA	0.6	377	ALA
0.011109375	0.0	0.036	0.0	2.133	0.0	0.42702702702702705	0.0	0.42702702702702705	0.0	20.323741007194247	0.0	GAC	POPA	0.6	378	LEU
0.01084090909090909	0.0	0.027	0.0	1.908	0.0	0.38198198198198197	0.0	0.38198198198198197	0.0	17.985611510791365	0.0	GAC	POPA	0.6	379	VAL
0.010907284768211921	0.0	0.027	0.0	1.647	0.0	0.32972972972972975	0.0	0.32972972972972975	0.0	15.827338129496402	0.0	GAC	POPA	0.6	380	PRO
0.011065573770491803	0.0	0.027	0.0	2.025	0.0	0.40540540540540543	0.0	0.40540540540540543	0.0	17.985611510791365	0.0	GAC	POPA	0.6	381	LEU
0.010727272727272728	0.0	0.036	0.0	2.124	0.0	0.4252252252252252	0.0	0.4252252252252252	0.0	20.323741007194247	0.0	GAC	POPA	0.6	382	ALA
0.01106145251396648	0.0	0.045	0.0	1.98	0.0	0.3963963963963964	0.0	0.3963963963963964	0.0	17.805755395683455	0.0	GAC	POPA	0.6	383	SER
0.011097087378640777	0.0	0.036	0.0	2.286	0.0	0.45765765765765765	0.0	0.45765765765765765	0.0	18.165467625899282	0.0	GAC	POPA	0.6	384	ARG
0.011218009478672986	0.0	0.045	0.0	2.367	0.0	0.47387387387387386	0.0	0.47387387387387386	0.0	21.762589928057555	0.0	GAC	POPA	0.6	385	GLU
0.010738636363636363	0.0	0.036	0.0	1.89	0.0	0.3783783783783784	0.0	0.3783783783783784	0.0	19.06474820143885	0.0	GAC	POPA	0.6	386	SER
0.01107	0.0	0.036	0.0	2.214	0.0	0.44324324324324327	0.0	0.44324324324324327	0.0	20.14388489208633	0.0	GAC	POPA	0.6	387	LEU
0.011073529411764706	0.0	0.036	0.0	2.259	0.0	0.45225225225225224	0.0	0.45225225225225224	0.0	21.58273381294964	0.0	GAC	POPA	0.6	388	ALA
0.011528089887640449	0.0	0.045	0.0	3.078	0.0	0.6162162162162163	0.0	0.6162162162162163	0.0	24.46043165467626	0.0	GAC	POPA	0.6	389	HIS
0.01143	0.0	0.045	0.0	2.286	0.0	0.45765765765765765	0.0	0.45765765765765765	0.0	21.762589928057555	0.0	GAC	POPA	0.6	390	GLU
0.011625	0.0	0.036	0.0	2.232	0.0	0.44684684684684683	0.0	0.44684684684684683	0.0	21.223021582733814	0.0	GAC	POPA	0.6	391	ILE
0.011695652173913045	0.0	0.036	0.0	2.421	0.0	0.4846846846846847	0.0	0.4846846846846847	0.0	23.561151079136692	0.0	GAC	POPA	0.6	392	VAL
0.011465217391304348	0.0	0.036	0.0	2.637	0.0	0.527927927927928	0.0	0.527927927927928	0.0	23.561151079136692	0.0	GAC	POPA	0.6	393	GLN
0.012198606271777004	0.0	0.045	0.0	3.501	0.0	0.7009009009009008	0.0	0.7009009009009008	0.0	25.359712230215827	0.0	GAC	POPA	0.6	394	TYR
0.011664	0.0	0.036	0.0	2.916	0.0	0.5837837837837838	0.0	0.5837837837837838	0.0	26.43884892086331	0.0	GAC	POPA	0.6	395	GLN
0.01129090909090909	0.0	0.036	0.0	2.484	0.0	0.4972972972972973	0.0	0.4972972972972973	0.0	24.280575539568343	0.0	GAC	POPA	0.6	396	THR
0.012011673151750972	0.0	0.045	0.0	3.087	0.0	0.618018018018018	0.0	0.618018018018018	0.0	26.07913669064748	0.0	GAC	POPA	0.6	397	PHE
0.0111	0.0	0.036	0.0	2.664	0.0	0.5333333333333333	0.0	0.5333333333333333	0.0	26.798561151079138	0.0	GAC	POPA	0.6	398	ALA
0.010648854961832061	0.0	0.036	0.0	2.79	0.0	0.5585585585585585	0.0	0.5585585585585585	0.0	25.179856115107913	0.0	GAC	POPA	0.6	399	THR
0.01105829596412556	0.0	0.036	0.0	2.466	0.0	0.4936936936936937	0.0	0.4936936936936937	0.0	23.021582733812952	0.0	GAC	POPA	0.6	400	VAL
0.011334728033472803	0.0	0.045	0.0	2.709	0.0	0.5423423423423424	0.0	0.5423423423423424	0.0	26.43884892086331	0.0	GAC	POPA	0.6	401	LEU
0.011426966292134832	0.0	0.045	0.0	3.051	0.0	0.6108108108108108	0.0	0.6108108108108108	0.0	26.978417266187048	0.0	GAC	POPA	0.6	402	PRO
0.011337662337662337	0.0	0.045	0.0	2.619	0.0	0.5243243243243243	0.0	0.5243243243243243	0.0	23.381294964028775	0.0	GAC	POPA	0.6	403	ILE
0.01167123287671233	0.0	0.063	0.0	2.556	0.0	0.5117117117117117	0.0	0.5117117117117117	0.0	23.201438848920862	0.0	GAC	POPA	0.6	404	LEU
0.012700934579439252	0.0	0.054	0.0	4.077	0.0	0.8162162162162162	0.0	0.8162162162162162	0.0	30.39568345323741	0.0	GAC	POPA	0.6	405	TYR
0.011933333333333334	0.0	0.063	0.0	3.222	0.0	0.645045045045045	0.0	0.645045045045045	0.0	29.136690647482016	0.0	GAC	POPA	0.6	406	GLN
0.01128054298642534	0.0	0.045	0.0	2.493	0.0	0.4990990990990991	0.0	0.4990990990990991	0.0	23.381294964028775	0.0	GAC	POPA	0.6	407	ASN
0.011571428571428571	0.0	0.036	0.0	2.349	0.0	0.4702702702702703	0.0	0.4702702702702703	0.0	22.302158273381295	0.0	GAC	POPA	0.6	408	VAL
0.011467005076142131	0.0	0.045	0.0	2.259	0.0	0.45225225225225224	0.0	0.45225225225225224	0.0	21.402877697841728	0.0	GAC	POPA	0.6	409	GLU
0.010851428571428571	0.0	0.045	0.0	1.899	0.0	0.3801801801801802	0.0	0.3801801801801802	0.0	18.884892086330936	0.0	GAC	POPA	0.6	410	SER
0.010879746835443039	0.0	0.027	0.0	1.719	0.0	0.3441441441441441	0.0	0.3441441441441441	0.0	17.086330935251798	0.0	GAC	POPA	0.6	411	PRO
0.010916129032258064	0.0	0.036	0.0	1.692	0.0	0.3387387387387387	0.0	0.3387387387387387	0.0	16.366906474820144	0.0	GAC	POPA	0.6	412	GLU
0.011213903743315509	0.0	0.045	0.0	2.097	0.0	0.4198198198198198	0.0	0.4198198198198198	0.0	19.244604316546763	0.0	GAC	POPA	0.6	413	ILE
0.011172413793103447	0.0	0.036	0.0	1.944	0.0	0.3891891891891892	0.0	0.3891891891891892	0.0	19.60431654676259	0.0	GAC	POPA	0.6	414	ALA
0.010673076923076924	0.0	0.027	0.0	1.665	0.0	0.3333333333333333	0.0	0.3333333333333333	0.0	17.26618705035971	0.0	GAC	POPA	0.6	415	ALA
0.011207547169811321	0.0	0.036	0.0	1.782	0.0	0.3567567567567568	0.0	0.3567567567567568	0.0	17.26618705035971	0.0	GAC	POPA	0.6	416	LEU
0.011275280898876404	0.0	0.036	0.0	2.007	0.0	0.4018018018018018	0.0	0.4018018018018018	0.0	20.503597122302157	0.0	GAC	POPA	0.6	417	ALA
0.011033653846153846	0.0	0.036	0.0	2.295	0.0	0.4594594594594595	0.0	0.4594594594594595	0.0	21.762589928057555	0.0	GAC	POPA	0.6	418	MET
0.010709497206703911	0.0	0.027	0.0	1.917	0.0	0.3837837837837838	0.0	0.3837837837837838	0.0	18.884892086330936	0.0	GAC	POPA	0.6	419	GLU
0.011544502617801046	0.0	0.036	0.0	2.205	0.0	0.44144144144144143	0.0	0.44144144144144143	0.0	21.223021582733814	0.0	GAC	POPA	0.6	420	LEU
0.010937799043062201	0.0	0.027	0.0	2.286	0.0	0.45765765765765765	0.0	0.45765765765765765	0.0	23.561151079136692	0.0	GAC	POPA	0.6	421	VAL
0.011053398058252428	0.0	0.036	0.0	2.277	0.0	0.45585585585585586	0.0	0.45585585585585586	0.0	22.66187050359712	0.0	GAC	POPA	0.6	422	ALA
0.011172413793103447	0.0	0.036	0.0	1.944	0.0	0.3891891891891892	0.0	0.3891891891891892	0.0	19.784172661870503	0.0	GAC	POPA	0.6	423	THR
0.010916129032258064	0.0	0.027	0.0	1.692	0.0	0.3387387387387387	0.0	0.3387387387387387	0.0	19.424460431654676	0.0	GAC	POPA	0.6	424	GLY
0.011469767441860465	0.0	0.036	0.0	2.466	0.0	0.4936936936936937	0.0	0.4936936936936937	0.0	23.561151079136692	0.0	GAC	POPA	0.6	425	SER
0.011518348623853212	0.0	0.036	0.0	2.511	0.0	0.5027027027027027	0.0	0.5027027027027027	0.0	21.942446043165468	0.0	GAC	POPA	0.6	426	GLN
0.011649056603773585	0.0	0.036	0.0	3.087	0.0	0.618018018018018	0.0	0.618018018018018	0.0	24.100719424460433	0.0	GAC	POPA	0.6	427	HIS
0.01211111111111111	0.0	0.036	0.0	2.943	0.0	0.5891891891891892	0.0	0.5891891891891892	0.0	24.820143884892087	0.0	GAC	POPA	0.6	428	GLU
0.011625	0.0	0.036	0.0	2.79	0.0	0.5585585585585585	0.0	0.5585585585585585	0.0	25.359712230215827	0.0	GAC	POPA	0.6	429	GLU
0.011535211267605634	0.0	0.036	0.0	2.457	0.0	0.4918918918918919	0.0	0.4918918918918919	0.0	23.381294964028775	0.0	GAC	POPA	0.6	430	ILE
0.0116793893129771	0.0	0.036	0.0	3.06	0.0	0.6126126126126126	0.0	0.6126126126126126	0.0	27.15827338129496	0.0	GAC	POPA	0.6	431	GLN
0.011840425531914894	0.0	0.054	0.0	3.339	0.0	0.6684684684684684	0.0	0.6684684684684684	0.0	29.856115107913666	0.0	GAC	POPA	0.6	432	GLU
0.012349514563106795	0.0	0.045	0.0	3.816	0.0	0.7639639639639639	0.0	0.7639639639639639	0.0	29.496402877697843	0.0	GAC	POPA	0.6	433	HIS
0.011672932330827068	0.0	0.036	0.0	3.105	0.0	0.6216216216216216	0.0	0.6216216216216216	0.0	29.856115107913666	0.0	GAC	POPA	0.6	434	MET
0.011541528239202658	0.0	0.045	0.0	3.474	0.0	0.6954954954954955	0.0	0.6954954954954955	0.0	32.194244604316545	0.0	GAC	POPA	0.6	435	LEU
0.011780254777070063	0.0	0.036	0.0	3.699	0.0	0.7405405405405405	0.0	0.7405405405405405	0.0	33.45323741007194	0.0	GAC	POPA	0.6	436	GLN
0.01211660777385159	0.0	0.045	0.0	3.429	0.0	0.6864864864864865	0.0	0.6864864864864865	0.0	31.294964028776977	0.0	GAC	POPA	0.6	437	ASN
0.012049342105263159	0.0	0.036	0.0	3.663	0.0	0.7333333333333333	0.0	0.7333333333333333	0.0	33.81294964028777	0.0	GAC	POPA	0.6	438	GLN
0.011596153846153846	0.0	0.036	0.0	3.015	0.0	0.6036036036036037	0.0	0.6036036036036037	0.0	28.9568345323741	0.0	GAC	POPA	0.6	439	ALA
0.011771739130434783	0.0	0.036	0.0	3.249	0.0	0.6504504504504505	0.0	0.6504504504504505	0.0	30.575539568345324	0.0	GAC	POPA	0.6	440	ALA
0.01234375	0.0	0.045	0.0	3.555	0.0	0.7117117117117117	0.0	0.7117117117117117	0.0	31.83453237410072	0.0	GAC	POPA	0.6	441	GLU
0.012224409448818899	0.0	0.045	0.0	3.105	0.0	0.6216216216216216	0.0	0.6216216216216216	0.0	29.136690647482016	0.0	GAC	POPA	0.6	442	ILE
0.011987704918032787	0.0	0.045	0.0	2.925	0.0	0.5855855855855856	0.0	0.5855855855855856	0.0	27.33812949640288	0.0	GAC	POPA	0.6	443	CYS
0.012161157024793388	0.0	0.054	0.0	2.943	0.0	0.5891891891891892	0.0	0.5891891891891892	0.0	28.41726618705036	0.0	GAC	POPA	0.6	444	SER
0.012443181818181819	0.0	0.054	0.0	3.285	0.0	0.6576576576576577	0.0	0.6576576576576577	0.0	30.575539568345324	0.0	GAC	POPA	0.6	445	LEU
0.011802631578947368	0.0	0.045	0.0	2.691	0.0	0.5387387387387388	0.0	0.5387387387387388	0.0	25.539568345323744	0.0	GAC	POPA	0.6	446	CYS
0.01176923076923077	0.0	0.045	0.0	2.448	0.0	0.4900900900900901	0.0	0.4900900900900901	0.0	23.021582733812952	0.0	GAC	POPA	0.6	447	CYS
0.011269911504424779	0.0	0.036	0.0	2.547	0.0	0.5099099099099099	0.0	0.5099099099099099	0.0	25.359712230215827	0.0	GAC	POPA	0.6	448	GLN
0.011796812749003984	0.0	0.036	0.0	2.961	0.0	0.5927927927927928	0.0	0.5927927927927928	0.0	24.46043165467626	0.0	GAC	POPA	0.6	449	TYR
0.011045454545454546	0.0	0.036	0.0	2.187	0.0	0.43783783783783786	0.0	0.43783783783783786	0.0	18.705035971223023	0.0	GAC	POPA	0.6	450	HIS
0.010960893854748603	0.0	0.036	0.0	1.962	0.0	0.3927927927927928	0.0	0.3927927927927928	0.0	18.884892086330936	0.0	GAC	POPA	0.6	451	THR
0.010276119402985074	0.0	0.027	0.0	1.377	0.0	0.2756756756756757	0.0	0.2756756756756757	0.0	14.928057553956833	0.0	GAC	POPA	0.6	452	ALA
0.010125	0.0	0.027	0.0	1.377	0.0	0.2756756756756757	0.0	0.2756756756756757	0.0	15.647482014388489	0.0	GAC	POPA	0.6	453	ASP
0.010204225352112677	0.0	0.027	0.0	1.449	0.0	0.29009009009009007	0.0	0.29009009009009007	0.0	14.20863309352518	0.0	GAC	POPA	0.6	454	ALA
0.010607142857142857	0.0	0.027	0.0	1.485	0.0	0.2972972972972973	0.0	0.2972972972972973	0.0	15.647482014388489	0.0	GAC	POPA	0.6	455	SER
0.01174074074074074	0.0	0.045	0.0	2.853	0.0	0.5711711711711712	0.0	0.5711711711711712	0.0	21.942446043165468	0.0	GAC	POPA	0.6	456	TYR
0.01107329842931937	0.0	0.036	0.0	2.115	0.0	0.42342342342342343	0.0	0.42342342342342343	0.0	19.784172661870503	0.0	GAC	POPA	0.6	457	GLN
0.010415730337078653	0.0	0.027	0.0	1.854	0.0	0.37117117117117115	0.0	0.37117117117117115	0.0	19.244604316546763	0.0	GAC	POPA	0.6	458	GLN
0.01126890756302521	0.0	0.045	0.0	2.682	0.0	0.5369369369369369	0.0	0.5369369369369369	0.0	22.48201438848921	0.0	GAC	POPA	0.6	459	HIS
0.011282926829268292	0.0	0.027	0.0	2.313	0.0	0.46306306306306305	0.0	0.46306306306306305	0.0	22.841726618705035	0.0	GAC	POPA	0.6	460	ALA
0.011502439024390243	0.0	0.036	0.0	2.358	0.0	0.4720720720720721	0.0	0.4720720720720721	0.0	24.100719424460433	0.0	GAC	POPA	0.6	461	ILE
0.011801020408163266	0.0	0.036	0.0	2.313	0.0	0.46306306306306305	0.0	0.46306306306306305	0.0	20.68345323741007	0.0	GAC	POPA	0.6	462	SER
0.011178082191780823	0.0	0.027	0.0	2.448	0.0	0.4900900900900901	0.0	0.4900900900900901	0.0	24.640287769784173	0.0	GAC	POPA	0.6	463	ALA
0.01162962962962963	0.0	0.036	0.0	2.826	0.0	0.5657657657657658	0.0	0.5657657657657658	0.0	27.697841726618705	0.0	GAC	POPA	0.6	464	LEU
0.011551724137931034	0.0	0.036	0.0	3.015	0.0	0.6036036036036037	0.0	0.6036036036036037	0.0	27.51798561151079	0.0	GAC	POPA	0.6	465	ASN
0.011598591549295774	0.0	0.036	0.0	3.294	0.0	0.6594594594594595	0.0	0.6594594594594595	0.0	26.43884892086331	0.0	GAC	POPA	0.6	466	ARG
0.011627737226277371	0.0	0.036	0.0	3.186	0.0	0.6378378378378379	0.0	0.6378378378378379	0.0	28.597122302158272	0.0	GAC	POPA	0.6	467	LEU
0.011934782608695653	0.0	0.054	0.0	3.294	0.0	0.6594594594594595	0.0	0.6594594594594595	0.0	29.676258992805753	0.0	GAC	POPA	0.6	468	VAL
0.011723684210526315	0.0	0.036	0.0	3.564	0.0	0.7135135135135136	0.0	0.7135135135135136	0.0	31.115107913669064	0.0	GAC	POPA	0.6	469	PRO
0.012688524590163933	0.0	0.054	0.0	4.644	0.0	0.9297297297297298	0.0	0.9297297297297298	0.0	35.61151079136691	0.0	GAC	POPA	0.6	470	ARG
0.012055555555555555	0.0	0.045	0.0	3.906	0.0	0.781981981981982	0.0	0.781981981981982	0.0	35.61151079136691	0.0	GAC	POPA	0.6	471	LEU
0.012078260869565217	0.0	0.054	0.0	4.167	0.0	0.8342342342342343	0.0	0.8342342342342343	0.0	37.94964028776979	0.0	GAC	POPA	0.6	472	THR
0.012308823529411764	0.0	0.045	0.0	4.185	0.0	0.8378378378378378	0.0	0.8378378378378378	0.0	39.74820143884892	0.0	GAC	POPA	0.6	473	THR
0.012743362831858406	0.0	0.045	0.0	4.32	0.0	0.8648648648648649	0.0	0.8648648648648649	0.0	40.10791366906475	0.0	GAC	POPA	0.6	474	LEU
0.013236533957845433	0.0	0.045	0.0	5.652	0.0	1.1315315315315315	0.0	1.1315315315315315	0.0	43.70503597122302	0.0	GAC	POPA	0.6	475	HIS
0.011737642585551331	0.0	0.036	0.0	3.087	0.0	0.618018018018018	0.0	0.618018018018018	0.0	33.093525179856115	0.0	GAC	POPA	0.6	476	GLY
0.01236	0.0	0.045	0.0	3.708	0.0	0.7423423423423423	0.0	0.7423423423423423	0.0	34.89208633093525	0.0	GAC	POPA	0.6	477	VAL
0.01188323353293413	0.0	0.036	0.0	3.969	0.0	0.7945945945945946	0.0	0.7945945945945946	0.0	37.05035971223021	0.0	GAC	POPA	0.6	478	SER
0.012134831460674157	0.0	0.045	0.0	4.32	0.0	0.8648648648648649	0.0	0.8648648648648649	0.0	36.15107913669065	0.0	GAC	POPA	0.6	479	GLU
0.012793017456359102	0.0	0.072	0.0	5.13	0.0	1.027027027027027	0.0	1.027027027027027	0.0	38.489208633093526	0.0	GAC	POPA	0.6	480	TYR
0.011095419847328244	0.0	0.036	0.0	2.907	0.0	0.581981981981982	0.0	0.581981981981982	0.0	30.215827338129497	0.0	GAC	POPA	0.6	481	GLY
0.011778801843317973	0.0	0.036	0.0	2.556	0.0	0.5117117117117117	0.0	0.5117117117117117	0.0	29.136690647482016	0.0	GAC	POPA	0.6	482	GLY
0.01196808510638298	0.0	0.063	0.0	3.375	0.0	0.6756756756756757	0.0	0.6756756756756757	0.0	32.014388489208635	0.0	GAC	POPA	0.6	483	ILE
0.011883802816901408	0.0	0.045	0.0	3.375	0.0	0.6756756756756757	0.0	0.6756756756756757	0.0	32.014388489208635	0.0	GAC	POPA	0.6	484	GLN
0.01151470588235294	0.0	0.036	0.0	2.349	0.0	0.4702702702702703	0.0	0.4702702702702703	0.0	25.539568345323744	0.0	GAC	POPA	0.6	485	GLY
0.01152	0.0	0.045	0.0	2.592	0.0	0.518918918918919	0.0	0.518918918918919	0.0	26.618705035971225	0.0	GAC	POPA	0.6	486	VAL
0.011089887640449438	0.0	0.045	0.0	2.961	0.0	0.5927927927927928	0.0	0.5927927927927928	0.0	29.136690647482016	0.0	GAC	POPA	0.6	487	ILE
0.011381165919282512	0.0	0.045	0.0	2.538	0.0	0.5081081081081081	0.0	0.5081081081081081	0.0	24.46043165467626	0.0	GAC	POPA	0.6	488	ALA
0.011424870466321242	0.0	0.045	0.0	2.205	0.0	0.44144144144144143	0.0	0.44144144144144143	0.0	21.762589928057555	0.0	GAC	POPA	0.6	489	SER
0.010706161137440759	0.0	0.036	0.0	2.259	0.0	0.45225225225225224	0.0	0.45225225225225224	0.0	22.48201438848921	0.0	GAC	POPA	0.6	490	LEU
0.011004950495049504	0.0	0.036	0.0	2.223	0.0	0.44504504504504505	0.0	0.44504504504504505	0.0	21.762589928057555	0.0	GAC	POPA	0.6	491	ASN
0.010536585365853657	0.0	0.036	0.0	1.728	0.0	0.34594594594594597	0.0	0.34594594594594597	0.0	18.705035971223023	0.0	GAC	POPA	0.6	492	ALA
0.01053529411764706	0.0	0.027	0.0	1.791	0.0	0.35855855855855856	0.0	0.35855855855855856	0.0	17.26618705035971	0.0	GAC	POPA	0.6	493	ASN
0.010285714285714287	0.0	0.027	0.0	1.584	0.0	0.3171171171171171	0.0	0.3171171171171171	0.0	15.827338129496402	0.0	GAC	POPA	0.6	494	VAL
0.010327868852459015	0.0	0.027	0.0	1.26	0.0	0.25225225225225223	0.0	0.25225225225225223	0.0	13.129496402877697	0.0	GAC	POPA	0.6	495	ASN
0.01020472440944882	0.0	0.036	0.0	1.296	0.0	0.2594594594594595	0.0	0.2594594594594595	0.0	14.028776978417264	0.0	GAC	POPA	0.6	496	ASN
0.010155405405405405	0.0	0.027	0.0	1.503	0.0	0.3009009009009009	0.0	0.3009009009009009	0.0	15.647482014388489	0.0	GAC	POPA	0.6	497	GLU
0.010089171974522292	0.0	0.045	0.0	1.584	0.0	0.3171171171171171	0.0	0.3171171171171171	0.0	16.007194244604317	0.0	GAC	POPA	0.6	498	GLN
0.010562874251497005	0.0	0.036	0.0	1.764	0.0	0.35315315315315315	0.0	0.35315315315315315	0.0	17.985611510791365	0.0	GAC	POPA	0.6	499	VAL
0.010598984771573602	0.0	0.036	0.0	2.088	0.0	0.418018018018018	0.0	0.418018018018018	0.0	20.503597122302157	0.0	GAC	POPA	0.6	500	ALA
0.01049246231155779	0.0	0.045	0.0	2.088	0.0	0.418018018018018	0.0	0.418018018018018	0.0	21.402877697841728	0.0	GAC	POPA	0.6	501	LEU
0.010722488038277512	0.0	0.036	0.0	2.241	0.0	0.4486486486486487	0.0	0.4486486486486487	0.0	22.48201438848921	0.0	GAC	POPA	0.6	502	LEU
0.010910377358490566	0.0	0.036	0.0	2.313	0.0	0.46306306306306305	0.0	0.46306306306306305	0.0	24.100719424460433	0.0	GAC	POPA	0.6	503	ALA
0.010702702702702703	0.0	0.036	0.0	2.772	0.0	0.554954954954955	0.0	0.554954954954955	0.0	26.798561151079138	0.0	GAC	POPA	0.6	504	VAL
0.011457831325301206	0.0	0.045	0.0	2.853	0.0	0.5711711711711712	0.0	0.5711711711711712	0.0	27.87769784172662	0.0	GAC	POPA	0.6	505	GLN
0.011752941176470588	0.0	0.045	0.0	2.997	0.0	0.6	0.0	0.6	0.0	28.05755395683453	0.0	GAC	POPA	0.6	506	LEU
0.011580204778156996	0.0	0.054	0.0	3.393	0.0	0.6792792792792792	0.0	0.6792792792792792	0.0	31.83453237410072	0.0	GAC	POPA	0.6	507	LEU
0.01190721649484536	0.0	0.045	0.0	3.465	0.0	0.6936936936936937	0.0	0.6936936936936937	0.0	32.014388489208635	0.0	GAC	POPA	0.6	508	ASP
0.011959322033898304	0.0	0.045	0.0	3.528	0.0	0.7063063063063063	0.0	0.7063063063063063	0.0	31.654676258992804	0.0	GAC	POPA	0.6	509	ASN
0.013278688524590163	0.0	0.054	0.0	4.86	0.0	0.972972972972973	0.0	0.972972972972973	0.0	35.431654676258994	0.0	GAC	POPA	0.6	510	PHE
0.011916666666666666	0.0	0.045	0.0	3.861	0.0	0.772972972972973	0.0	0.772972972972973	0.0	36.330935251798564	0.0	GAC	POPA	0.6	511	SER
0.012174927113702624	0.0	0.054	0.0	4.176	0.0	0.836036036036036	0.0	0.836036036036036	0.0	36.330935251798564	0.0	GAC	POPA	0.6	512	GLU
0.011830188679245282	0.0	0.054	0.0	3.762	0.0	0.7531531531531531	0.0	0.7531531531531531	0.0	34.352517985611506	0.0	GAC	POPA	0.6	513	VAL
0.012396694214876033	0.0	0.063	0.0	4.5	0.0	0.9009009009009009	0.0	0.9009009009009009	0.0	39.92805755395683	0.0	GAC	POPA	0.6	514	SER
0.01233419689119171	0.0	0.072	0.0	4.761	0.0	0.9531531531531532	0.0	0.9531531531531532	0.0	42.26618705035971	0.0	GAC	POPA	0.6	515	ASP
0.012025641025641026	0.0	0.054	0.0	4.221	0.0	0.8450450450450451	0.0	0.8450450450450451	0.0	38.489208633093526	0.0	GAC	POPA	0.6	516	ALA
0.013220689655172414	0.0	0.054	0.0	5.751	0.0	1.1513513513513514	0.0	1.1513513513513514	0.0	44.24460431654676	0.0	GAC	POPA	0.6	517	LYS
0.012445843828715365	0.0	0.045	0.0	4.941	0.0	0.9891891891891892	0.0	0.9891891891891892	0.0	42.62589928057554	0.0	GAC	POPA	0.6	518	THR
0.013079726651480638	0.0	0.045	0.0	5.742	0.0	1.1495495495495496	0.0	1.1495495495495496	0.0	42.26618705035971	0.0	GAC	POPA	0.6	519	TYR
0.012272727272727272	0.0	0.045	0.0	4.32	0.0	0.8648648648648649	0.0	0.8648648648648649	0.0	38.489208633093526	0.0	GAC	POPA	0.6	520	MET
0.01187704918032787	0.0	0.036	0.0	4.347	0.0	0.8702702702702703	0.0	0.8702702702702703	0.0	40.827338129496404	0.0	GAC	POPA	0.6	521	SER
0.011857142857142856	0.0	0.045	0.0	4.482	0.0	0.8972972972972973	0.0	0.8972972972972973	0.0	38.84892086330935	0.0	GAC	POPA	0.6	522	ASP
0.010662020905923346	0.0	0.045	0.0	3.06	0.0	0.6126126126126126	0.0	0.6126126126126126	0.0	32.73381294964029	0.0	GAC	POPA	0.6	523	GLY
0.011056291390728477	0.0	0.045	0.0	3.339	0.0	0.6684684684684684	0.0	0.6684684684684684	0.0	32.913669064748206	0.0	GAC	POPA	0.6	524	THR
0.011444089456869009	0.0	0.036	0.0	3.582	0.0	0.7171171171171171	0.0	0.7171171171171171	0.0	33.63309352517986	0.0	GAC	POPA	0.6	525	CYS
0.01125	0.0	0.036	0.0	3.42	0.0	0.6846846846846847	0.0	0.6846846846846847	0.0	31.47482014388489	0.0	GAC	POPA	0.6	526	VAL
0.01159040590405904	0.0	0.036	0.0	3.141	0.0	0.6288288288288288	0.0	0.6288288288288288	0.0	28.9568345323741	0.0	GAC	POPA	0.6	527	ASP
0.01098	0.0	0.036	0.0	2.745	0.0	0.5495495495495496	0.0	0.5495495495495496	0.0	26.978417266187048	0.0	GAC	POPA	0.6	528	ALA
0.011097744360902256	0.0	0.036	0.0	2.952	0.0	0.590990990990991	0.0	0.590990990990991	0.0	29.496402877697843	0.0	GAC	POPA	0.6	529	VAL
0.011692913385826773	0.0	0.027	0.0	2.97	0.0	0.5945945945945946	0.0	0.5945945945945946	0.0	27.697841726618705	0.0	GAC	POPA	0.6	530	LEU
0.011009708737864077	0.0	0.027	0.0	2.268	0.0	0.4540540540540541	0.0	0.4540540540540541	0.0	22.48201438848921	0.0	GAC	POPA	0.6	531	ALA
0.010400943396226416	0.0	0.027	0.0	2.205	0.0	0.44144144144144143	0.0	0.44144144144144143	0.0	23.021582733812952	0.0	GAC	POPA	0.6	532	ALA
0.011309734513274336	0.0	0.027	0.0	2.556	0.0	0.5117117117117117	0.0	0.5117117117117117	0.0	25.179856115107913	0.0	GAC	POPA	0.6	533	MET
0.011101522842639593	0.0	0.027	0.0	2.187	0.0	0.43783783783783786	0.0	0.43783783783783786	0.0	21.043165467625897	0.0	GAC	POPA	0.6	534	LEU
0.010361842105263159	0.0	0.027	0.0	1.575	0.0	0.3153153153153153	0.0	0.3153153153153153	0.0	16.18705035971223	0.0	GAC	POPA	0.6	535	GLU
0.01090783410138249	0.0	0.027	0.0	2.367	0.0	0.47387387387387386	0.0	0.47387387387387386	0.0	21.402877697841728	0.0	GAC	POPA	0.6	536	HIS
0.01053529411764706	0.0	0.027	0.0	1.791	0.0	0.35855855855855856	0.0	0.35855855855855856	0.0	18.884892086330936	0.0	GAC	POPA	0.6	537	GLU
0.010007462686567164	0.0	0.027	0.0	1.341	0.0	0.26846846846846845	0.0	0.26846846846846845	0.0	15.827338129496402	0.0	GAC	POPA	0.6	538	GLY
0.010622093023255815	0.0	0.027	0.0	1.827	0.0	0.36576576576576575	0.0	0.36576576576576575	0.0	17.985611510791365	0.0	GAC	POPA	0.6	539	ASN
0.01096875	0.0	0.027	0.0	2.106	0.0	0.42162162162162165	0.0	0.42162162162162165	0.0	20.323741007194247	0.0	GAC	POPA	0.6	540	ASP
0.010648514851485148	0.0	0.027	0.0	2.151	0.0	0.4306306306306306	0.0	0.4306306306306306	0.0	21.402877697841728	0.0	GAC	POPA	0.6	541	LEU
0.010708333333333334	0.0	0.027	0.0	2.313	0.0	0.46306306306306305	0.0	0.46306306306306305	0.0	22.66187050359712	0.0	GAC	POPA	0.6	542	LEU
0.010885714285714287	0.0	0.036	0.0	2.286	0.0	0.45765765765765765	0.0	0.45765765765765765	0.0	23.561151079136692	0.0	GAC	POPA	0.6	543	ILE
0.011095890410958905	0.0	0.036	0.0	2.43	0.0	0.4864864864864865	0.0	0.4864864864864865	0.0	24.820143884892087	0.0	GAC	POPA	0.6	544	SER
0.01149579831932773	0.0	0.036	0.0	2.736	0.0	0.5477477477477477	0.0	0.5477477477477477	0.0	27.15827338129496	0.0	GAC	POPA	0.6	545	ALA
0.010939655172413793	0.0	0.036	0.0	2.538	0.0	0.5081081081081081	0.0	0.5081081081081081	0.0	27.15827338129496	0.0	GAC	POPA	0.6	546	GLY
0.011436823104693142	0.0	0.036	0.0	3.168	0.0	0.6342342342342342	0.0	0.6342342342342342	0.0	31.115107913669064	0.0	GAC	POPA	0.6	547	VAL
0.012578313253012048	0.0	0.045	0.0	4.176	0.0	0.836036036036036	0.0	0.836036036036036	0.0	33.273381294964025	0.0	GAC	POPA	0.6	548	HIS
0.011921311475409837	0.0	0.036	0.0	3.636	0.0	0.7279279279279279	0.0	0.7279279279279279	0.0	32.014388489208635	0.0	GAC	POPA	0.6	549	CYS
0.011833910034602078	0.0	0.036	0.0	3.42	0.0	0.6846846846846847	0.0	0.6846846846846847	0.0	34.172661870503596	0.0	GAC	POPA	0.6	550	LEU
0.012135483870967743	0.0	0.045	0.0	3.762	0.0	0.7531531531531531	0.0	0.7531531531531531	0.0	36.15107913669065	0.0	GAC	POPA	0.6	551	ALA
0.013324675324675326	0.0	0.045	0.0	5.13	0.0	1.027027027027027	0.0	1.027027027027027	0.0	40.10791366906475	0.0	GAC	POPA	0.6	552	ARG
0.012188571428571429	0.0	0.036	0.0	4.266	0.0	0.8540540540540541	0.0	0.8540540540540541	0.0	37.23021582733813	0.0	GAC	POPA	0.6	553	ILE
0.011876582278481013	0.0	0.036	0.0	3.753	0.0	0.7513513513513513	0.0	0.7513513513513513	0.0	35.61151079136691	0.0	GAC	POPA	0.6	554	ALA
0.012117469879518072	0.0	0.045	0.0	4.023	0.0	0.8054054054054054	0.0	0.8054054054054054	0.0	37.410071942446045	0.0	GAC	POPA	0.6	555	THR
0.012217741935483872	0.0	0.054	0.0	4.545	0.0	0.9099099099099099	0.0	0.9099099099099099	0.0	40.46762589928058	0.0	GAC	POPA	0.6	556	GLU
0.012512195121951218	0.0	0.045	0.0	4.617	0.0	0.9243243243243243	0.0	0.9243243243243243	0.0	41.54676258992806	0.0	GAC	POPA	0.6	557	ASP
0.012465671641791045	0.0	0.036	0.0	4.176	0.0	0.836036036036036	0.0	0.836036036036036	0.0	37.410071942446045	0.0	GAC	POPA	0.6	558	ASP
0.012097402597402598	0.0	0.036	0.0	3.726	0.0	0.745945945945946	0.0	0.745945945945946	0.0	35.79136690647482	0.0	GAC	POPA	0.6	559	CYS
0.012794117647058824	0.0	0.036	0.0	3.915	0.0	0.7837837837837838	0.0	0.7837837837837838	0.0	37.94964028776979	0.0	GAC	POPA	0.6	560	ALA
0.013150259067357513	0.0	0.063	0.0	5.076	0.0	1.0162162162162163	0.0	1.0162162162162163	0.0	39.568345323741006	0.0	GAC	POPA	0.6	561	ARG
0.01242732558139535	0.0	0.054	0.0	4.275	0.0	0.8558558558558559	0.0	0.8558558558558559	0.0	34.89208633093525	0.0	GAC	POPA	0.6	562	HIS
0.012172881355932202	0.0	0.045	0.0	3.591	0.0	0.7189189189189189	0.0	0.7189189189189189	0.0	34.53237410071942	0.0	GAC	POPA	0.6	563	LEU
0.012503355704697986	0.0	0.054	0.0	3.726	0.0	0.745945945945946	0.0	0.745945945945946	0.0	33.81294964028777	0.0	GAC	POPA	0.6	564	ASN
0.012532075471698113	0.0	0.063	0.0	3.321	0.0	0.6648648648648648	0.0	0.6648648648648648	0.0	28.9568345323741	0.0	GAC	POPA	0.6	565	VAL
0.011800829875518672	0.0	0.045	0.0	2.844	0.0	0.5693693693693693	0.0	0.5693693693693693	0.0	26.978417266187048	0.0	GAC	POPA	0.6	566	LEU
0.01162962962962963	0.0	0.054	0.0	2.826	0.0	0.5657657657657658	0.0	0.5657657657657658	0.0	26.798561151079138	0.0	GAC	POPA	0.6	567	ASP
0.011946902654867256	0.0	0.045	0.0	2.7	0.0	0.5405405405405406	0.0	0.5405405405405406	0.0	25.359712230215827	0.0	GAC	POPA	0.6	568	THR
0.01131081081081081	0.0	0.045	0.0	2.511	0.0	0.5027027027027027	0.0	0.5027027027027027	0.0	24.820143884892087	0.0	GAC	POPA	0.6	569	ALA
0.011304347826086957	0.0	0.036	0.0	2.34	0.0	0.46846846846846846	0.0	0.46846846846846846	0.0	22.12230215827338	0.0	GAC	POPA	0.6	570	ILE
0.01088780487804878	0.0	0.027	0.0	2.232	0.0	0.44684684684684683	0.0	0.44684684684684683	0.0	20.863309352517987	0.0	GAC	POPA	0.6	571	GLN
0.011107317073170732	0.0	0.027	0.0	2.277	0.0	0.45585585585585586	0.0	0.45585585585585586	0.0	21.762589928057555	0.0	GAC	POPA	0.6	572	THR
0.010551724137931035	0.0	0.027	0.0	1.836	0.0	0.3675675675675676	0.0	0.3675675675675676	0.0	19.424460431654676	0.0	GAC	POPA	0.6	573	ALA
0.01117741935483871	0.0	0.036	0.0	2.079	0.0	0.41621621621621624	0.0	0.41621621621621624	0.0	17.985611510791365	0.0	GAC	POPA	0.6	574	ARG
0.01038	0.0	0.036	0.0	1.557	0.0	0.3117117117117117	0.0	0.3117117117117117	0.0	17.446043165467625	0.0	GAC	POPA	0.6	575	GLY
0.011239024390243903	0.0	0.036	0.0	2.304	0.0	0.46126126126126127	0.0	0.46126126126126127	0.0	21.043165467625897	0.0	GAC	POPA	0.6	576	ASN
0.01083050847457627	0.0	0.045	0.0	1.917	0.0	0.3837837837837838	0.0	0.3837837837837838	0.0	19.06474820143885	0.0	GAC	POPA	0.6	577	PRO
0.011128078817733991	0.0	0.045	0.0	2.259	0.0	0.45225225225225224	0.0	0.45225225225225224	0.0	22.48201438848921	0.0	GAC	POPA	0.6	578	ASP
0.010677966101694915	0.0	0.036	0.0	1.89	0.0	0.3783783783783784	0.0	0.3783783783783784	0.0	22.12230215827338	0.0	GAC	POPA	0.6	579	GLY
0.0114	0.0	0.036	0.0	2.223	0.0	0.44504504504504505	0.0	0.44504504504504505	0.0	22.66187050359712	0.0	GAC	POPA	0.6	580	VAL
0.011948936170212766	0.0	0.045	0.0	2.808	0.0	0.5621621621621622	0.0	0.5621621621621622	0.0	22.841726618705035	0.0	GAC	POPA	0.6	581	TYR
0.012023166023166023	0.0	0.045	0.0	3.114	0.0	0.6234234234234234	0.0	0.6234234234234234	0.0	27.15827338129496	0.0	GAC	POPA	0.6	582	ARG
0.01119327731092437	0.0	0.027	0.0	2.664	0.0	0.5333333333333333	0.0	0.5333333333333333	0.0	27.87769784172662	0.0	GAC	POPA	0.6	583	VAL
0.010949308755760369	0.0	0.036	0.0	2.376	0.0	0.4756756756756757	0.0	0.4756756756756757	0.0	23.92086330935252	0.0	GAC	POPA	0.6	584	LEU
0.011179372197309417	0.0	0.027	0.0	2.493	0.0	0.4990990990990991	0.0	0.4990990990990991	0.0	25.0	0.0	GAC	POPA	0.6	585	ALA
0.01154581673306773	0.0	0.036	0.0	2.898	0.0	0.5801801801801801	0.0	0.5801801801801801	0.0	28.776978417266186	0.0	GAC	POPA	0.6	586	ALA
0.0114	0.0	0.027	0.0	2.907	0.0	0.581981981981982	0.0	0.581981981981982	0.0	29.496402877697843	0.0	GAC	POPA	0.6	587	ILE
0.01137885462555066	0.0	0.036	0.0	2.583	0.0	0.5171171171171172	0.0	0.5171171171171172	0.0	26.07913669064748	0.0	GAC	POPA	0.6	588	SER
0.011584158415841584	0.0	0.027	0.0	2.34	0.0	0.46846846846846846	0.0	0.46846846846846846	0.0	25.719424460431657	0.0	GAC	POPA	0.6	589	GLY
0.011916376306620208	0.0	0.036	0.0	3.42	0.0	0.6846846846846847	0.0	0.6846846846846847	0.0	31.115107913669064	0.0	GAC	POPA	0.6	590	LEU
0.0114375	0.0	0.045	0.0	2.745	0.0	0.5495495495495496	0.0	0.5495495495495496	0.0	28.597122302158272	0.0	GAC	POPA	0.6	591	SER
0.012291946308724832	0.0	0.045	0.0	3.663	0.0	0.7333333333333333	0.0	0.7333333333333333	0.0	31.83453237410072	0.0	GAC	POPA	0.6	592	ARG
0.011919732441471572	0.0	0.045	0.0	3.564	0.0	0.7135135135135136	0.0	0.7135135135135136	0.0	35.25179856115108	0.0	GAC	POPA	0.6	593	VAL
0.01182943143812709	0.0	0.045	0.0	3.537	0.0	0.7081081081081081	0.0	0.7081081081081081	0.0	37.05035971223021	0.0	GAC	POPA	0.6	594	PRO
0.01212420382165605	0.0	0.045	0.0	3.807	0.0	0.7621621621621621	0.0	0.7621621621621621	0.0	39.20863309352518	0.0	GAC	POPA	0.6	595	SER
0.011962732919254659	0.0	0.054	0.0	3.852	0.0	0.7711711711711712	0.0	0.7711711711711712	0.0	36.15107913669065	0.0	GAC	POPA	0.6	596	LEU
0.01194392523364486	0.0	0.045	0.0	3.834	0.0	0.7675675675675676	0.0	0.7675675675675676	0.0	34.352517985611506	0.0	GAC	POPA	0.6	597	ARG
0.012128048780487805	0.0	0.054	0.0	3.978	0.0	0.7963963963963964	0.0	0.7963963963963964	0.0	38.489208633093526	0.0	GAC	POPA	0.6	598	GLN
0.011677914110429448	0.0	0.054	0.0	3.807	0.0	0.7621621621621621	0.0	0.7621621621621621	0.0	37.94964028776979	0.0	GAC	POPA	0.6	599	ILE
0.011864788732394367	0.0	0.045	0.0	4.212	0.0	0.8432432432432433	0.0	0.8432432432432433	0.0	35.79136690647482	0.0	GAC	POPA	0.6	600	PHE
0.011512367491166079	0.0	0.045	0.0	3.258	0.0	0.6522522522522523	0.0	0.6522522522522523	0.0	31.83453237410072	0.0	GAC	POPA	0.6	601	GLU
0.01196439169139466	0.0	0.045	0.0	4.032	0.0	0.8072072072072072	0.0	0.8072072072072072	0.0	37.94964028776979	0.0	GAC	POPA	0.6	602	GLU
0.012650704225352112	0.0	0.045	0.0	4.491	0.0	0.8990990990990991	0.0	0.8990990990990991	0.0	35.97122302158273	0.0	GAC	POPA	0.6	603	LYS
0.011413793103448276	0.0	0.045	0.0	2.979	0.0	0.5963963963963964	0.0	0.5963963963963964	0.0	28.05755395683453	0.0	GAC	POPA	0.6	604	ASN
0.01103347280334728	0.0	0.036	0.0	2.637	0.0	0.527927927927928	0.0	0.527927927927928	0.0	26.618705035971225	0.0	GAC	POPA	0.6	605	ALA
0.011207547169811321	0.0	0.045	0.0	2.376	0.0	0.4756756756756757	0.0	0.4756756756756757	0.0	23.561151079136692	0.0	GAC	POPA	0.6	606	SER
0.01138235294117647	0.0	0.036	0.0	2.322	0.0	0.4648648648648649	0.0	0.4648648648648649	0.0	23.381294964028775	0.0	GAC	POPA	0.6	607	ASP
0.011397196261682244	0.0	0.027	0.0	2.439	0.0	0.4882882882882883	0.0	0.4882882882882883	0.0	23.201438848920862	0.0	GAC	POPA	0.6	608	THR
0.01156476683937824	0.0	0.036	0.0	2.232	0.0	0.44684684684684683	0.0	0.44684684684684683	0.0	22.66187050359712	0.0	GAC	POPA	0.6	609	ILE
0.010913793103448276	0.0	0.045	0.0	1.899	0.0	0.3801801801801802	0.0	0.3801801801801802	0.0	18.525179856115106	0.0	GAC	POPA	0.6	610	LEU
0.01087912087912088	0.0	0.027	0.0	1.98	0.0	0.3963963963963964	0.0	0.3963963963963964	0.0	18.525179856115106	0.0	GAC	POPA	0.6	611	ALA
0.010700787401574804	0.0	0.027	0.0	1.359	0.0	0.27207207207207207	0.0	0.27207207207207207	0.0	15.467625899280577	0.0	GAC	POPA	0.6	612	GLY
0.011042553191489361	0.0	0.027	0.0	1.557	0.0	0.3117117117117117	0.0	0.3117117117117117	0.0	16.546762589928058	0.0	GAC	POPA	0.6	613	ILE
0.010434782608695651	0.0	0.036	0.0	1.44	0.0	0.2882882882882883	0.0	0.2882882882882883	0.0	15.827338129496402	0.0	GAC	POPA	0.6	614	SER
0.0103125	0.0	0.036	0.0	1.485	0.0	0.2972972972972973	0.0	0.2972972972972973	0.0	14.388489208633093	0.0	GAC	POPA	0.6	615	SER
0.011228155339805826	0.0	0.036	0.0	2.313	0.0	0.46306306306306305	0.0	0.46306306306306305	0.0	19.424460431654676	0.0	GAC	POPA	0.6	616	TRP
0.010264462809917356	0.0	0.036	0.0	1.242	0.0	0.24864864864864866	0.0	0.24864864864864866	0.0	12.410071942446043	0.0	GAC	POPA	0.6	617	ILE
0.010233870967741936	0.0	0.036	0.0	1.269	0.0	0.25405405405405407	0.0	0.25405405405405407	0.0	12.410071942446043	0.0	GAC	POPA	0.6	618	GLU
0.010155963302752294	0.0	0.036	0.0	1.107	0.0	0.22162162162162163	0.0	0.22162162162162163	0.0	11.510791366906476	0.0	GAC	POPA	0.6	619	CYS
0.01030769230769231	0.0	0.045	0.0	1.206	0.0	0.24144144144144145	0.0	0.24144144144144145	0.0	12.589928057553957	0.0	GAC	POPA	0.6	620	SER
0.010785714285714286	0.0	0.054	0.0	1.359	0.0	0.27207207207207207	0.0	0.27207207207207207	0.0	13.489208633093524	0.0	GAC	POPA	0.6	621	ARG
0.010914893617021276	0.0	0.054	0.0	1.539	0.0	0.3081081081081081	0.0	0.3081081081081081	0.0	13.489208633093524	0.0	GAC	POPA	0.6	622	PHE
0.010711267605633802	0.0	0.054	0.0	1.521	0.0	0.3045045045045045	0.0	0.3045045045045045	0.0	12.769784172661872	0.0	GAC	POPA	0.6	623	GLU
0.010443396226415094	0.0	0.036	0.0	1.107	0.0	0.22162162162162163	0.0	0.22162162162162163	0.0	11.870503597122301	0.0	GAC	POPA	0.6	624	GLY
0.010241379310344828	0.0	0.027	0.0	1.485	0.0	0.2972972972972973	0.0	0.2972972972972973	0.0	15.107913669064748	0.0	GAC	POPA	0.6	625	GLN
0.010604651162790699	0.0	0.027	0.0	1.368	0.0	0.27387387387387385	0.0	0.27387387387387385	0.0	12.589928057553957	0.0	GAC	POPA	0.6	626	ASN
0.010967213114754099	0.0	0.027	0.0	2.007	0.0	0.4018018018018018	0.0	0.4018018018018018	0.0	16.007194244604317	0.0	GAC	POPA	0.6	627	ARG
0.010765822784810126	0.0	0.027	0.0	1.701	0.0	0.34054054054054056	0.0	0.34054054054054056	0.0	17.26618705035971	0.0	GAC	POPA	0.6	628	ILE
0.01036551724137931	0.0	0.027	0.0	1.503	0.0	0.3009009009009009	0.0	0.3009009009009009	0.0	15.467625899280577	0.0	GAC	POPA	0.6	629	ILE
0.01088622754491018	0.0	0.036	0.0	1.818	0.0	0.36396396396396397	0.0	0.36396396396396397	0.0	15.107913669064748	0.0	GAC	POPA	0.6	630	LYS
0.010579787234042553	0.0	0.027	0.0	1.989	0.0	0.3981981981981982	0.0	0.3981981981981982	0.0	19.244604316546763	0.0	GAC	POPA	0.6	631	ALA
0.010697142857142856	0.0	0.027	0.0	1.872	0.0	0.3747747747747748	0.0	0.3747747747747748	0.0	18.525179856115106	0.0	GAC	POPA	0.6	632	ALA
0.011006369426751593	0.0	0.036	0.0	1.728	0.0	0.34594594594594597	0.0	0.34594594594594597	0.0	16.546762589928058	0.0	GAC	POPA	0.6	633	LEU
0.010967441860465117	0.0	0.027	0.0	2.358	0.0	0.4720720720720721	0.0	0.4720720720720721	0.0	19.424460431654676	0.0	GAC	POPA	0.6	634	LYS
0.011261083743842364	0.0	0.045	0.0	2.286	0.0	0.45765765765765765	0.0	0.45765765765765765	0.0	21.58273381294964	0.0	GAC	POPA	0.6	635	THR
0.010818652849740932	0.0	0.036	0.0	2.088	0.0	0.418018018018018	0.0	0.418018018018018	0.0	20.68345323741007	0.0	GAC	POPA	0.6	636	VAL
0.011596153846153846	0.0	0.036	0.0	2.412	0.0	0.4828828828828829	0.0	0.4828828828828829	0.0	20.323741007194247	0.0	GAC	POPA	0.6	637	LYS
0.011090047393364928	0.0	0.045	0.0	2.34	0.0	0.46846846846846846	0.0	0.46846846846846846	0.0	23.201438848920862	0.0	GAC	POPA	0.6	638	ASN
0.011115384615384616	0.0	0.045	0.0	2.601	0.0	0.5207207207207207	0.0	0.5207207207207207	0.0	26.43884892086331	0.0	GAC	POPA	0.6	639	MET
0.011721774193548386	0.0	0.063	0.0	2.907	0.0	0.581981981981982	0.0	0.581981981981982	0.0	26.978417266187048	0.0	GAC	POPA	0.6	640	LYS
0.010958333333333334	0.0	0.036	0.0	2.367	0.0	0.47387387387387386	0.0	0.47387387387387386	0.0	24.280575539568343	0.0	GAC	POPA	0.6	641	ILE
0.011016597510373444	0.0	0.045	0.0	2.655	0.0	0.5315315315315315	0.0	0.5315315315315315	0.0	27.51798561151079	0.0	GAC	POPA	0.6	642	SER
0.010971428571428571	0.0	0.072	0.0	2.304	0.0	0.46126126126126127	0.0	0.46126126126126127	0.0	25.539568345323744	0.0	GAC	POPA	0.6	643	GLY
0.011278008298755186	0.0	0.063	0.0	2.718	0.0	0.5441441441441441	0.0	0.5441441441441441	0.0	28.9568345323741	0.0	GAC	POPA	0.6	644	ASP
0.011073033707865169	0.0	0.036	0.0	1.971	0.0	0.3945945945945946	0.0	0.3945945945945946	0.0	24.46043165467626	0.0	GAC	POPA	0.6	645	GLY
0.011668341708542713	0.0	0.036	0.0	2.322	0.0	0.4648648648648649	0.0	0.4648648648648649	0.0	23.561151079136692	0.0	GAC	POPA	0.6	646	ASP
0.01140340909090909	0.0	0.054	0.0	2.007	0.0	0.4018018018018018	0.0	0.4018018018018018	0.0	20.14388489208633	0.0	GAC	POPA	0.6	647	LEU
0.01135031847133758	0.0	0.027	0.0	1.782	0.0	0.3567567567567568	0.0	0.3567567567567568	0.0	16.72661870503597	0.0	GAC	POPA	0.6	648	THR
0.011063694267515925	0.0	0.045	0.0	1.737	0.0	0.34774774774774775	0.0	0.34774774774774775	0.0	18.165467625899282	0.0	GAC	POPA	0.6	649	SER
0.011157894736842104	0.0	0.054	0.0	1.908	0.0	0.38198198198198197	0.0	0.38198198198198197	0.0	19.06474820143885	0.0	GAC	POPA	0.6	650	CYS
0.011463687150837988	0.0	0.054	0.0	2.052	0.0	0.41081081081081083	0.0	0.41081081081081083	0.0	17.26618705035971	0.0	GAC	POPA	0.6	651	PHE
0.0107593984962406	0.0	0.036	0.0	1.431	0.0	0.2864864864864865	0.0	0.2864864864864865	0.0	13.848920863309353	0.0	GAC	POPA	0.6	652	ALA
0.010668874172185431	0.0	0.027	0.0	1.611	0.0	0.3225225225225225	0.0	0.3225225225225225	0.0	16.546762589928058	0.0	GAC	POPA	0.6	653	ALA
0.010919117647058824	0.0	0.027	0.0	1.485	0.0	0.2972972972972973	0.0	0.2972972972972973	0.0	14.20863309352518	0.0	GAC	POPA	0.6	654	MET
0.010451612903225807	0.0	0.027	0.0	1.296	0.0	0.2594594594594595	0.0	0.2594594594594595	0.0	12.050359712230216	0.0	GAC	POPA	0.6	655	CYS
0.0102	0.0	0.027	0.0	1.224	0.0	0.24504504504504504	0.0	0.24504504504504504	0.0	13.129496402877697	0.0	GAC	POPA	0.6	656	ASP
0.010706896551724137	0.0	0.027	0.0	1.242	0.0	0.24864864864864866	0.0	0.24864864864864866	0.0	12.949640287769784	0.0	GAC	POPA	0.6	657	VAL
0.010398058252427185	0.0	0.027	0.0	1.071	0.0	0.21441441441441442	0.0	0.21441441441441442	0.0	10.79136690647482	0.0	GAC	POPA	0.6	658	ALA
0.010211538461538461	0.0	0.027	0.0	1.062	0.0	0.2126126126126126	0.0	0.2126126126126126	0.0	10.971223021582734	0.0	GAC	POPA	0.6	659	CYS
0.010177570093457943	0.0	0.027	0.0	1.089	0.0	0.218018018018018	0.0	0.218018018018018	0.0	11.870503597122301	0.0	GAC	POPA	0.6	660	LEU
0.009782608695652175	0.0	0.018	0.0	0.9	0.0	0.18018018018018017	0.0	0.18018018018018017	0.0	9.892086330935252	0.0	GAC	POPA	0.6	661	PRO
0.0101	0.0	0.036	0.0	0.909	0.0	0.18198198198198198	0.0	0.18198198198198198	0.0	9.172661870503598	0.0	GAC	POPA	0.6	662	GLN
0.009852631578947368	0.0	0.018	0.0	0.936	0.0	0.1873873873873874	0.0	0.1873873873873874	0.0	10.071942446043165	0.0	GAC	POPA	0.6	663	VAL
0.009891089108910891	0.0	0.018	0.0	0.999	0.0	0.2	0.0	0.2	0.0	9.172661870503598	0.0	GAC	POPA	0.6	664	LYS
0.010285714285714287	0.0	0.036	0.0	0.864	0.0	0.17297297297297298	0.0	0.17297297297297298	0.0	8.81294964028777	0.0	GAC	POPA	0.6	665	ARG
0.010326315789473685	0.0	0.036	0.0	0.981	0.0	0.1963963963963964	0.0	0.1963963963963964	0.0	10.611510791366907	0.0	GAC	POPA	0.6	666	VAL
0.01	0.0	0.018	0.0	0.9	0.0	0.18018018018018017	0.0	0.18018018018018017	0.0	9.532374100719425	0.0	GAC	POPA	0.6	667	VAL
0.010285714285714287	0.0	0.036	0.0	0.936	0.0	0.1873873873873874	0.0	0.1873873873873874	0.0	9.892086330935252	0.0	GAC	POPA	0.6	668	GLU
0.009851351351351352	0.0	0.027	0.0	0.729	0.0	0.14594594594594595	0.0	0.14594594594594595	0.0	7.913669064748201	0.0	GAC	POPA	0.6	669	LEU
0.009851351351351352	0.0	0.027	0.0	0.729	0.0	0.14594594594594595	0.0	0.14594594594594595	0.0	8.273381294964029	0.0	GAC	POPA	0.6	670	GLU
0.00967741935483871	0.0	0.027	0.0	0.9	0.0	0.18018018018018017	0.0	0.18018018018018017	0.0	8.453237410071942	0.0	GAC	POPA	0.6	671	GLU
0.009692307692307691	0.0	0.018	0.0	0.756	0.0	0.15135135135135136	0.0	0.15135135135135136	0.0	8.633093525179856	0.0	GAC	POPA	0.6	672	PRO
0.009857142857142858	0.0	0.027	0.0	0.828	0.0	0.16576576576576577	0.0	0.16576576576576577	0.0	8.633093525179856	0.0	GAC	POPA	0.6	673	ASP
0.00977142857142857	0.0	0.018	0.0	1.026	0.0	0.20540540540540542	0.0	0.20540540540540542	0.0	10.071942446043165	0.0	GAC	POPA	0.6	674	ASN
0.0105	0.0	0.027	0.0	1.197	0.0	0.23963963963963963	0.0	0.23963963963963963	0.0	12.410071942446043	0.0	GAC	POPA	0.6	675	ASN
0.010224	0.0	0.018	0.0	1.278	0.0	0.25585585585585585	0.0	0.25585585585585585	0.0	11.870503597122301	0.0	GAC	POPA	0.6	676	ILE
0.009957446808510639	0.0	0.027	0.0	0.936	0.0	0.1873873873873874	0.0	0.1873873873873874	0.0	10.251798561151078	0.0	GAC	POPA	0.6	677	LEU
0.010298076923076924	0.0	0.027	0.0	1.071	0.0	0.21441441441441442	0.0	0.21441441441441442	0.0	10.79136690647482	0.0	GAC	POPA	0.6	678	VAL
0.010534883720930232	0.0	0.027	0.0	1.359	0.0	0.27207207207207207	0.0	0.27207207207207207	0.0	12.589928057553957	0.0	GAC	POPA	0.6	679	ALA
0.010846153846153846	0.0	0.036	0.0	1.269	0.0	0.25405405405405407	0.0	0.25405405405405407	0.0	12.949640287769784	0.0	GAC	POPA	0.6	680	ASP
0.0105	0.0	0.036	0.0	1.26	0.0	0.25225225225225223	0.0	0.25225225225225223	0.0	12.410071942446043	0.0	GAC	POPA	0.6	681	THR
0.010524193548387097	0.0	0.036	0.0	1.305	0.0	0.26126126126126126	0.0	0.26126126126126126	0.0	13.309352517985612	0.0	GAC	POPA	0.6	682	ALA
0.011333333333333334	0.0	0.027	0.0	1.53	0.0	0.3063063063063063	0.0	0.3063063063063063	0.0	14.388489208633093	0.0	GAC	POPA	0.6	683	ALA
0.01187027027027027	0.0	0.036	0.0	2.196	0.0	0.43963963963963965	0.0	0.43963963963963965	0.0	17.805755395683455	0.0	GAC	POPA	0.6	684	PHE
0.011	0.0	0.036	0.0	1.683	0.0	0.33693693693693694	0.0	0.33693693693693694	0.0	14.568345323741008	0.0	GAC	POPA	0.6	685	ARG
0.010575	0.0	0.036	0.0	1.692	0.0	0.3387387387387387	0.0	0.3387387387387387	0.0	16.366906474820144	0.0	GAC	POPA	0.6	686	ASP
0.010951807228915663	0.0	0.054	0.0	1.818	0.0	0.36396396396396397	0.0	0.36396396396396397	0.0	17.985611510791365	0.0	GAC	POPA	0.6	687	LEU
0.01104	0.0	0.036	0.0	1.656	0.0	0.33153153153153153	0.0	0.33153153153153153	0.0	15.107913669064748	0.0	GAC	POPA	0.6	688	ALA
0.010323529411764707	0.0	0.036	0.0	1.404	0.0	0.2810810810810811	0.0	0.2810810810810811	0.0	13.848920863309353	0.0	GAC	POPA	0.6	689	ALA
0.0106875	0.0	0.054	0.0	1.881	0.0	0.37657657657657656	0.0	0.37657657657657656	0.0	19.06474820143885	0.0	GAC	POPA	0.6	690	THR
0.010763513513513514	0.0	0.027	0.0	1.593	0.0	0.31891891891891894	0.0	0.31891891891891894	0.0	16.546762589928058	0.0	GAC	POPA	0.6	691	MET
0.011930232558139534	0.0	0.036	0.0	2.565	0.0	0.5135135135135135	0.0	0.5135135135135135	0.0	23.381294964028775	0.0	GAC	POPA	0.6	692	ARG
0.010728476821192053	0.0	0.036	0.0	1.62	0.0	0.32432432432432434	0.0	0.32432432432432434	0.0	17.086330935251798	0.0	GAC	POPA	0.6	693	ILE
0.011526315789473685	0.0	0.036	0.0	1.971	0.0	0.3945945945945946	0.0	0.3945945945945946	0.0	20.323741007194247	0.0	GAC	POPA	0.6	694	THR
0.010549180327868854	0.0	0.036	0.0	1.287	0.0	0.25765765765765763	0.0	0.25765765765765763	0.0	14.928057553956833	0.0	GAC	POPA	0.6	695	GLY
0.010466666666666666	0.0	0.027	0.0	1.413	0.0	0.2828828828828829	0.0	0.2828828828828829	0.0	15.287769784172662	0.0	GAC	POPA	0.6	696	ALA
0.011396103896103895	0.0	0.027	0.0	1.755	0.0	0.35135135135135137	0.0	0.35135135135135137	0.0	17.62589928057554	0.0	GAC	POPA	0.6	697	GLU
0.01050967741935484	0.0	0.027	0.0	1.629	0.0	0.3261261261261261	0.0	0.3261261261261261	0.0	15.287769784172662	0.0	GAC	POPA	0.6	698	ASN
0.010607142857142857	0.0	0.036	0.0	1.485	0.0	0.2972972972972973	0.0	0.2972972972972973	0.0	14.20863309352518	0.0	GAC	POPA	0.6	699	LEU
0.010067796610169492	0.0	0.027	0.0	1.188	0.0	0.23783783783783785	0.0	0.23783783783783785	0.0	12.23021582733813	0.0	GAC	POPA	0.6	700	GLU
0.011217391304347827	0.0	0.036	0.0	1.548	0.0	0.3099099099099099	0.0	0.3099099099099099	0.0	14.20863309352518	0.0	GAC	POPA	0.6	701	ARG
0.010395348837209302	0.0	0.036	0.0	1.341	0.0	0.26846846846846845	0.0	0.26846846846846845	0.0	14.028776978417264	0.0	GAC	POPA	0.6	702	CYS
0.01039090909090909	0.0	0.027	0.0	1.143	0.0	0.22882882882882882	0.0	0.22882882882882882	0.0	12.050359712230216	0.0	GAC	POPA	0.6	703	ILE
0.01026	0.0	0.027	0.0	1.026	0.0	0.20540540540540542	0.0	0.20540540540540542	0.0	10.971223021582734	0.0	GAC	POPA	0.6	704	GLU
0.009925233644859812	0.0	0.027	0.0	1.062	0.0	0.2126126126126126	0.0	0.2126126126126126	0.0	10.971223021582734	0.0	GAC	POPA	0.6	705	SER
0.010471153846153845	0.0	0.027	0.0	1.089	0.0	0.218018018018018	0.0	0.218018018018018	0.0	10.971223021582734	0.0	GAC	POPA	0.6	706	VAL
0.009957446808510639	0.0	0.027	0.0	0.936	0.0	0.1873873873873874	0.0	0.1873873873873874	0.0	10.251798561151078	0.0	GAC	POPA	0.6	707	LEU
0.010408695652173915	0.0	0.027	0.0	1.197	0.0	0.23963963963963963	0.0	0.23963963963963963	0.0	10.611510791366907	0.0	GAC	POPA	0.6	708	ARG
0.00973469387755102	0.0	0.027	0.0	0.954	0.0	0.19099099099099098	0.0	0.19099099099099098	0.0	10.071942446043165	0.0	GAC	POPA	0.6	709	VAL
0.00975	0.0	0.027	0.0	0.819	0.0	0.16396396396396395	0.0	0.16396396396396395	0.0	8.81294964028777	0.0	GAC	POPA	0.6	710	MET
0.00981	0.0	0.027	0.0	0.981	0.0	0.1963963963963964	0.0	0.1963963963963964	0.0	9.172661870503598	0.0	GAC	POPA	0.6	711	ARG
0.009808988764044943	0.0	0.027	0.0	0.873	0.0	0.17477477477477477	0.0	0.17477477477477477	0.0	8.633093525179856	0.0	GAC	POPA	0.6	712	LYS
0.01030769230769231	0.0	0.027	0.0	1.206	0.0	0.24144144144144145	0.0	0.24144144144144145	0.0	10.251798561151078	0.0	GAC	POPA	0.6	713	TYR
0.009807692307692309	0.0	0.018	0.0	0.765	0.0	0.15315315315315314	0.0	0.15315315315315314	0.0	7.913669064748201	0.0	GAC	POPA	0.6	714	PRO
0.010306451612903226	0.0	0.027	0.0	0.639	0.0	0.12792792792792793	0.0	0.12792792792792793	0.0	7.014388489208632	0.0	GAC	POPA	0.6	715	ASP
0.010333333333333333	0.0	0.027	0.0	0.837	0.0	0.16756756756756758	0.0	0.16756756756756758	0.0	8.453237410071942	0.0	GAC	POPA	0.6	716	SER
0.010046511627906977	0.0	0.018	0.0	0.864	0.0	0.17297297297297298	0.0	0.17297297297297298	0.0	8.453237410071942	0.0	GAC	POPA	0.6	717	ARG
0.01035	0.0	0.027	0.0	1.035	0.0	0.2072072072072072	0.0	0.2072072072072072	0.0	10.071942446043165	0.0	GAC	POPA	0.6	718	ARG
0.010744897959183675	0.0	0.027	0.0	1.053	0.0	0.21081081081081082	0.0	0.21081081081081082	0.0	10.071942446043165	0.0	GAC	POPA	0.6	719	ALA
0.009989010989010989	0.0	0.027	0.0	0.909	0.0	0.18198198198198198	0.0	0.18198198198198198	0.0	8.633093525179856	0.0	GAC	POPA	0.6	720	GLN
0.01	0.0	0.018	0.0	0.99	0.0	0.1981981981981982	0.0	0.1981981981981982	0.0	9.352517985611511	0.0	GAC	POPA	0.6	721	LEU
0.010421052631578947	0.0	0.027	0.0	1.188	0.0	0.23783783783783785	0.0	0.23783783783783785	0.0	11.510791366906476	0.0	GAC	POPA	0.6	722	ASN
0.010323529411764707	0.0	0.027	0.0	1.053	0.0	0.21081081081081082	0.0	0.21081081081081082	0.0	10.251798561151078	0.0	GAC	POPA	0.6	723	CYS
0.010258064516129033	0.0	0.027	0.0	0.954	0.0	0.19099099099099098	0.0	0.19099099099099098	0.0	8.81294964028777	0.0	GAC	POPA	0.6	724	LEU
0.010653061224489797	0.0	0.036	0.0	1.044	0.0	0.209009009009009	0.0	0.209009009009009	0.0	9.352517985611511	0.0	GAC	POPA	0.6	725	GLU
0.010674418604651162	0.0	0.027	0.0	1.377	0.0	0.2756756756756757	0.0	0.2756756756756757	0.0	12.410071942446043	0.0	GAC	POPA	0.6	726	THR
0.010627659574468085	0.0	0.027	0.0	0.999	0.0	0.2	0.0	0.2	0.0	9.892086330935252	0.0	GAC	POPA	0.6	727	LEU
0.010705263157894737	0.0	0.036	0.0	1.017	0.0	0.2036036036036036	0.0	0.2036036036036036	0.0	8.81294964028777	0.0	GAC	POPA	0.6	728	ASN
0.010622093023255815	0.0	0.036	0.0	1.827	0.0	0.36576576576576575	0.0	0.36576576576576575	0.0	14.028776978417264	0.0	GAC	POPA	0.6	729	TYR
0.010913385826771654	0.0	0.036	0.0	1.386	0.0	0.2774774774774775	0.0	0.2774774774774775	0.0	12.589928057553957	0.0	GAC	POPA	0.6	730	LEU
0.010545454545454545	0.0	0.027	0.0	1.044	0.0	0.209009009009009	0.0	0.209009009009009	0.0	9.892086330935252	0.0	GAC	POPA	0.6	731	ALA
0.010721739130434782	0.0	0.027	0.0	1.233	0.0	0.24684684684684685	0.0	0.24684684684684685	0.0	11.690647482014388	0.0	GAC	POPA	0.6	732	GLN
0.01125	0.0	0.036	0.0	1.53	0.0	0.3063063063063063	0.0	0.3063063063063063	0.0	15.107913669064748	0.0	GAC	POPA	0.6	733	CYS
0.01041509433962264	0.0	0.036	0.0	1.656	0.0	0.33153153153153153	0.0	0.33153153153153153	0.0	17.086330935251798	0.0	GAC	POPA	0.6	734	ASP
0.010321100917431193	0.0	0.027	0.0	1.125	0.0	0.22522522522522523	0.0	0.22522522522522523	0.0	12.589928057553957	0.0	GAC	POPA	0.6	735	GLY
0.01066304347826087	0.0	0.027	0.0	0.981	0.0	0.1963963963963964	0.0	0.1963963963963964	0.0	11.33093525179856	0.0	GAC	POPA	0.6	736	GLY
0.010852941176470588	0.0	0.027	0.0	1.107	0.0	0.22162162162162163	0.0	0.22162162162162163	0.0	11.151079136690647	0.0	GAC	POPA	0.6	737	GLU
0.010753246753246752	0.0	0.027	0.0	0.828	0.0	0.16576576576576577	0.0	0.16576576576576577	0.0	9.532374100719425	0.0	GAC	POPA	0.6	738	GLY
0.010444444444444445	0.0	0.027	0.0	0.846	0.0	0.16936936936936936	0.0	0.16936936936936936	0.0	9.172661870503598	0.0	GAC	POPA	0.6	739	VAL
0.0100125	0.0	0.027	0.0	0.801	0.0	0.16036036036036036	0.0	0.16036036036036036	0.0	9.172661870503598	0.0	GAC	POPA	0.6	740	ALA
0.010409638554216867	0.0	0.036	0.0	0.864	0.0	0.17297297297297298	0.0	0.17297297297297298	0.0	9.172661870503598	0.0	GAC	POPA	0.6	741	ILE
0.010271739130434781	0.0	0.036	0.0	0.945	0.0	0.1891891891891892	0.0	0.1891891891891892	0.0	9.172661870503598	0.0	GAC	POPA	0.6	742	LEU
0.010094594594594594	0.0	0.027	0.0	0.747	0.0	0.14954954954954955	0.0	0.14954954954954955	0.0	9.172661870503598	0.0	GAC	POPA	0.6	743	SER
0.010042105263157896	0.0	0.027	0.0	0.954	0.0	0.19099099099099098	0.0	0.19099099099099098	0.0	9.712230215827338	0.0	GAC	POPA	0.6	744	ARG
0.009857142857142858	0.0	0.036	0.0	0.828	0.0	0.16576576576576577	0.0	0.16576576576576577	0.0	9.532374100719425	0.0	GAC	POPA	0.6	745	THR
0.009346153846153846	0.0	0.018	0.0	0.486	0.0	0.0972972972972973	0.0	0.0972972972972973	0.0	6.83453237410072	0.0	GAC	POPA	0.6	746	GLY
0.010067796610169492	0.0	0.027	0.0	0.594	0.0	0.11891891891891893	0.0	0.11891891891891893	0.0	6.654676258992806	0.0	GAC	POPA	0.6	747	GLY
0.010477611940298507	0.0	0.036	0.0	0.702	0.0	0.14054054054054055	0.0	0.14054054054054055	0.0	7.374100719424461	0.0	GAC	POPA	0.6	748	LEU
0.00996923076923077	0.0	0.018	0.0	0.648	0.0	0.12972972972972974	0.0	0.12972972972972974	0.0	7.553956834532374	0.0	GAC	POPA	0.6	749	ASN
0.010455882352941176	0.0	0.027	0.0	0.711	0.0	0.14234234234234233	0.0	0.14234234234234233	0.0	7.553956834532374	0.0	GAC	POPA	0.6	750	ALA
0.010058823529411764	0.0	0.027	0.0	0.684	0.0	0.13693693693693693	0.0	0.13693693693693693	0.0	7.553956834532374	0.0	GAC	POPA	0.6	751	VAL
0.009775862068965519	0.0	0.018	0.0	0.567	0.0	0.11351351351351352	0.0	0.11351351351351352	0.0	6.474820143884892	0.0	GAC	POPA	0.6	752	VAL
0.01005	0.0	0.018	0.0	0.603	0.0	0.12072072072072072	0.0	0.12072072072072072	0.0	6.83453237410072	0.0	GAC	POPA	0.6	753	GLN
0.010723404255319148	0.0	0.027	0.0	1.008	0.0	0.2018018018018018	0.0	0.2018018018018018	0.0	8.633093525179856	0.0	GAC	POPA	0.6	754	TYR
0.010475409836065574	0.0	0.027	0.0	0.639	0.0	0.12792792792792793	0.0	0.12792792792792793	0.0	7.194244604316546	0.0	GAC	POPA	0.6	755	LEU
0.01073684210526316	0.0	0.018	0.0	0.612	0.0	0.12252252252252252	0.0	0.12252252252252252	0.0	6.83453237410072	0.0	GAC	POPA	0.6	756	THR
0.010852941176470588	0.0	0.027	0.0	0.738	0.0	0.14774774774774774	0.0	0.14774774774774774	0.0	6.654676258992806	0.0	GAC	POPA	0.6	757	ARG
0.010666666666666666	0.0	0.027	0.0	0.576	0.0	0.11531531531531532	0.0	0.11531531531531532	0.0	6.83453237410072	0.0	GAC	POPA	0.6	758	ALA
0.01023529411764706	0.0	0.018	0.0	0.522	0.0	0.1045045045045045	0.0	0.1045045045045045	0.0	5.575539568345324	0.0	GAC	POPA	0.6	759	PRO
0.009679245283018868	0.0	0.018	0.0	0.513	0.0	0.10270270270270271	0.0	0.10270270270270271	0.0	5.935251798561151	0.0	GAC	POPA	0.6	760	MET
0.010636363636363637	0.0	0.027	0.0	0.819	0.0	0.16396396396396395	0.0	0.16396396396396395	0.0	7.553956834532374	0.0	GAC	POPA	0.6	761	TYR
0.010333333333333333	0.0	0.018	0.0	0.558	0.0	0.11171171171171171	0.0	0.11171171171171171	0.0	6.474820143884892	0.0	GAC	POPA	0.6	762	LEU
0.010434782608695651	0.0	0.027	0.0	0.72	0.0	0.14414414414414414	0.0	0.14414414414414414	0.0	7.374100719424461	0.0	GAC	POPA	0.6	763	ASP
0.010232876712328767	0.0	0.027	0.0	0.747	0.0	0.14954954954954955	0.0	0.14954954954954955	0.0	7.913669064748201	0.0	GAC	POPA	0.6	764	ALA
0.010887096774193548	0.0	0.027	0.0	0.675	0.0	0.13513513513513514	0.0	0.13513513513513514	0.0	7.014388489208632	0.0	GAC	POPA	0.6	765	GLN
0.010363636363636365	0.0	0.027	0.0	0.684	0.0	0.13693693693693693	0.0	0.13693693693693693	0.0	6.83453237410072	0.0	GAC	POPA	0.6	766	ILE
0.0102375	0.0	0.027	0.0	0.819	0.0	0.16396396396396395	0.0	0.16396396396396395	0.0	8.633093525179856	0.0	GAC	POPA	0.6	767	ALA
0.010421052631578947	0.0	0.027	0.0	0.594	0.0	0.11891891891891893	0.0	0.11891891891891893	0.0	7.553956834532374	0.0	GAC	POPA	0.6	768	GLY
0.010846153846153846	0.0	0.036	0.0	0.846	0.0	0.16936936936936936	0.0	0.16936936936936936	0.0	7.374100719424461	0.0	GAC	POPA	0.6	769	PHE
0.01093846153846154	0.0	0.027	0.0	0.711	0.0	0.14234234234234233	0.0	0.14234234234234233	0.0	6.83453237410072	0.0	GAC	POPA	0.6	770	THR
0.0108	0.0	0.027	0.0	0.918	0.0	0.1837837837837838	0.0	0.1837837837837838	0.0	8.453237410071942	0.0	GAC	POPA	0.6	771	VAL
0.010455882352941176	0.0	0.036	0.0	0.711	0.0	0.14234234234234233	0.0	0.14234234234234233	0.0	7.374100719424461	0.0	GAC	POPA	0.6	772	LEU
0.010523076923076923	0.0	0.027	0.0	0.684	0.0	0.13693693693693693	0.0	0.13693693693693693	0.0	7.374100719424461	0.0	GAC	POPA	0.6	773	ALA
0.00991139240506329	0.0	0.018	0.0	0.783	0.0	0.15675675675675677	0.0	0.15675675675675677	0.0	8.093525179856115	0.0	GAC	POPA	0.6	774	THR
0.01006578947368421	0.0	0.027	0.0	0.765	0.0	0.15315315315315314	0.0	0.15315315315315314	0.0	8.273381294964029	0.0	GAC	POPA	0.6	775	SER
0.00973972602739726	0.0	0.027	0.0	0.711	0.0	0.14234234234234233	0.0	0.14234234234234233	0.0	6.654676258992806	0.0	GAC	POPA	0.6	776	ALA
0.010087912087912087	0.0	0.027	0.0	0.918	0.0	0.1837837837837838	0.0	0.1837837837837838	0.0	7.913669064748201	0.0	GAC	POPA	0.6	777	LYS
0.009827586206896553	0.0	0.018	0.0	0.855	0.0	0.17117117117117117	0.0	0.17117117117117117	0.0	9.172661870503598	0.0	GAC	POPA	0.6	778	ILE
0.01002857142857143	0.0	0.027	0.0	0.702	0.0	0.14054054054054055	0.0	0.14054054054054055	0.0	6.83453237410072	0.0	GAC	POPA	0.6	779	ASP
0.009714285714285713	0.0	0.018	0.0	0.612	0.0	0.12252252252252252	0.0	0.12252252252252252	0.0	6.474820143884892	0.0	GAC	POPA	0.6	780	SER
0.009642857142857142	0.0	0.018	0.0	0.54	0.0	0.10810810810810811	0.0	0.10810810810810811	0.0	5.575539568345324	0.0	GAC	POPA	0.6	781	ASN
0.00975	0.0	0.027	0.0	0.585	0.0	0.11711711711711711	0.0	0.11711711711711711	0.0	6.654676258992806	0.0	GAC	POPA	0.6	782	VAL
0.009692307692307691	0.0	0.018	0.0	0.378	0.0	0.07567567567567568	0.0	0.07567567567567568	0.0	5.935251798561151	0.0	GAC	POPA	0.6	783	GLY
0.0099375	0.0	0.018	0.0	0.477	0.0	0.09549549549549549	0.0	0.09549549549549549	0.0	5.215827338129497	0.0	GAC	POPA	0.6	784	GLU
0.009837209302325583	0.0	0.018	0.0	0.423	0.0	0.08468468468468468	0.0	0.08468468468468468	0.0	5.39568345323741	0.0	GAC	POPA	0.6	785	THR
0.00951923076923077	0.0	0.018	0.0	0.495	0.0	0.0990990990990991	0.0	0.0990990990990991	0.0	6.654676258992806	0.0	GAC	POPA	0.6	786	LEU
0.010188679245283019	0.0	0.018	0.0	0.54	0.0	0.10810810810810811	0.0	0.10810810810810811	0.0	5.215827338129497	0.0	GAC	POPA	0.6	787	ARG
0.010032786885245901	0.0	0.018	0.0	0.612	0.0	0.12252252252252252	0.0	0.12252252252252252	0.0	5.755395683453238	0.0	GAC	POPA	0.6	788	LYS
0.010188679245283019	0.0	0.018	0.0	0.54	0.0	0.10810810810810811	0.0	0.10810810810810811	0.0	5.215827338129497	0.0	GAC	POPA	0.6	789	CYS
0.010767857142857143	0.0	0.018	0.0	0.603	0.0	0.12072072072072072	0.0	0.12072072072072072	0.0	6.294964028776978	0.0	GAC	POPA	0.6	790	ASN
0.009957446808510639	0.0	0.018	0.0	0.468	0.0	0.0936936936936937	0.0	0.0936936936936937	0.0	4.676258992805756	0.0	GAC	POPA	0.6	791	CYS
0.010653061224489797	0.0	0.027	0.0	0.522	0.0	0.1045045045045045	0.0	0.1045045045045045	0.0	5.0359712230215825	0.0	GAC	POPA	0.6	792	LEU
0.01076470588235294	0.0	0.027	0.0	0.549	0.0	0.10990990990990991	0.0	0.10990990990990991	0.0	5.755395683453238	0.0	GAC	POPA	0.6	793	GLN
0.010046511627906977	0.0	0.018	0.0	0.432	0.0	0.08648648648648649	0.0	0.08648648648648649	0.0	4.676258992805756	0.0	GAC	POPA	0.6	794	ALA
0.010714285714285714	0.0	0.027	0.0	0.45	0.0	0.09009009009009009	0.0	0.09009009009009009	0.0	4.676258992805756	0.0	GAC	POPA	0.6	795	LEU
0.010263157894736842	0.0	0.027	0.0	0.585	0.0	0.11711711711711711	0.0	0.11711711711711711	0.0	5.755395683453238	0.0	GAC	POPA	0.6	796	LYS
0.010714285714285714	0.0	0.018	0.0	0.45	0.0	0.09009009009009009	0.0	0.09009009009009009	0.0	5.215827338129497	0.0	GAC	POPA	0.6	797	VAL
0.009710526315789473	0.0	0.018	0.0	0.369	0.0	0.07387387387387387	0.0	0.07387387387387387	0.0	4.316546762589928	0.0	GAC	POPA	0.6	798	ALA
0.009514285714285713	0.0	0.018	0.0	0.333	0.0	0.06666666666666667	0.0	0.06666666666666667	0.0	3.41726618705036	0.0	GAC	POPA	0.6	799	MET
0.009782608695652175	0.0	0.018	0.0	0.45	0.0	0.09009009009009009	0.0	0.09009009009009009	0.0	4.676258992805756	0.0	GAC	POPA	0.6	800	ARG
0.009857142857142858	0.0	0.018	0.0	0.414	0.0	0.08288288288288288	0.0	0.08288288288288288	0.0	5.215827338129497	0.0	GAC	POPA	0.6	801	THR
0.010105263157894737	0.0	0.018	0.0	0.576	0.0	0.11531531531531532	0.0	0.11531531531531532	0.0	5.755395683453238	0.0	GAC	POPA	0.6	802	HIS
0.00932142857142857	0.0	0.018	0.0	0.261	0.0	0.05225225225225225	0.0	0.05225225225225225	0.0	3.41726618705036	0.0	GAC	POPA	0.6	803	ALA
0.00972972972972973	0.0	0.018	0.0	0.36	0.0	0.07207207207207207	0.0	0.07207207207207207	0.0	4.136690647482014	0.0	GAC	POPA	0.6	804	LYS
0.009857142857142858	0.0	0.018	0.0	0.414	0.0	0.08288288288288288	0.0	0.08288288288288288	0.0	5.0359712230215825	0.0	GAC	POPA	0.6	805	SER
0.00931578947368421	0.0	0.018	0.0	0.531	0.0	0.1063063063063063	0.0	0.1063063063063063	0.0	5.215827338129497	0.0	GAC	POPA	0.6	806	LYS
0.009382978723404257	0.0	0.018	0.0	0.441	0.0	0.08828828828828829	0.0	0.08828828828828829	0.0	5.0359712230215825	0.0	GAC	POPA	0.6	807	GLU
0.009482142857142857	0.0	0.018	0.0	0.531	0.0	0.1063063063063063	0.0	0.1063063063063063	0.0	6.294964028776978	0.0	GAC	POPA	0.6	808	LEU
0.010067796610169492	0.0	0.027	0.0	0.594	0.0	0.11891891891891893	0.0	0.11891891891891893	0.0	5.755395683453238	0.0	GAC	POPA	0.6	809	LYS
0.009339622641509433	0.0	0.018	0.0	0.495	0.0	0.0990990990990991	0.0	0.0990990990990991	0.0	5.215827338129497	0.0	GAC	POPA	0.6	810	ARG
0.009818181818181818	0.0	0.018	0.0	0.432	0.0	0.08648648648648649	0.0	0.08648648648648649	0.0	5.215827338129497	0.0	GAC	POPA	0.6	811	THR
0.0102	0.0	0.027	0.0	0.612	0.0	0.12252252252252252	0.0	0.12252252252252252	0.0	6.115107913669065	0.0	GAC	POPA	0.6	812	ILE
0.010469387755102042	0.0	0.027	0.0	0.513	0.0	0.10270270270270271	0.0	0.10270270270270271	0.0	5.39568345323741	0.0	GAC	POPA	0.6	813	ALA
0.009878048780487805	0.0	0.018	0.0	0.405	0.0	0.08108108108108109	0.0	0.08108108108108109	0.0	4.136690647482014	0.0	GAC	POPA	0.6	814	PRO
0.01003846153846154	0.0	0.018	0.0	0.522	0.0	0.1045045045045045	0.0	0.1045045045045045	0.0	5.755395683453238	0.0	GAC	POPA	0.6	815	LEU
0.010058823529411764	0.0	0.018	0.0	0.513	0.0	0.10270270270270271	0.0	0.10270270270270271	0.0	6.115107913669065	0.0	GAC	POPA	0.6	816	VAL
0.009627906976744186	0.0	0.018	0.0	0.414	0.0	0.08288288288288288	0.0	0.08288288288288288	0.0	5.215827338129497	0.0	GAC	POPA	0.6	817	ALA
0.00958695652173913	0.0	0.018	0.0	0.441	0.0	0.08828828828828829	0.0	0.08828828828828829	0.0	5.755395683453238	0.0	GAC	POPA	0.6	818	LEU
0.009574468085106383	0.0	0.018	0.0	0.45	0.0	0.09009009009009009	0.0	0.09009009009009009	0.0	5.215827338129497	0.0	GAC	POPA	0.6	819	LEU
0.010317073170731708	0.0	0.027	0.0	0.423	0.0	0.08468468468468468	0.0	0.08468468468468468	0.0	4.496402877697841	0.0	GAC	POPA	0.6	820	MET
0.0099	0.0	0.018	0.0	0.396	0.0	0.07927927927927927	0.0	0.07927927927927927	0.0	3.9568345323741005	0.0	GAC	POPA	0.6	821	PRO
0.010125	0.0	0.027	0.0	0.324	0.0	0.06486486486486487	0.0	0.06486486486486487	0.0	3.41726618705036	0.0	GAC	POPA	0.6	822	THR
0.01009090909090909	0.0	0.018	0.0	0.333	0.0	0.06666666666666667	0.0	0.06666666666666667	0.0	3.597122302158273	0.0	GAC	POPA	0.6	823	ASP
0.00929032258064516	0.0	0.018	0.0	0.288	0.0	0.05765765765765766	0.0	0.05765765765765766	0.0	3.597122302158273	0.0	GAC	POPA	0.6	824	ALA
0.009666666666666665	0.0	0.018	0.0	0.261	0.0	0.05225225225225225	0.0	0.05225225225225225	0.0	3.41726618705036	0.0	GAC	POPA	0.6	825	LEU
0.010161290322580646	0.0	0.027	0.0	0.315	0.0	0.06306306306306306	0.0	0.06306306306306306	0.0	3.597122302158273	0.0	GAC	POPA	0.6	826	GLU
0.010862068965517242	0.0	0.027	0.0	0.315	0.0	0.06306306306306306	0.0	0.06306306306306306	0.0	3.776978417266187	0.0	GAC	POPA	0.6	827	THR
0.010333333333333333	0.0	0.027	0.0	0.279	0.0	0.055855855855855854	0.0	0.055855855855855854	0.0	3.597122302158273	0.0	GAC	POPA	0.6	828	GLU
0.00975	0.0	0.018	0.0	0.234	0.0	0.04684684684684685	0.0	0.04684684684684685	0.0	3.237410071942446	0.0	GAC	POPA	0.6	829	ILE
0.010666666666666666	0.0	0.027	0.0	0.288	0.0	0.05765765765765766	0.0	0.05765765765765766	0.0	3.776978417266187	0.0	GAC	POPA	0.6	830	GLN
0.010451612903225807	0.0	0.027	0.0	0.324	0.0	0.06486486486486487	0.0	0.06486486486486487	0.0	3.9568345323741005	0.0	GAC	POPA	0.6	831	GLU
0.01044	0.0	0.018	0.0	0.261	0.0	0.05225225225225225	0.0	0.05225225225225225	0.0	3.0575539568345325	0.0	GAC	POPA	0.6	832	LEU
0.009	0.0	0.009	0.0	0.144	0.0	0.02882882882882883	0.0	0.02882882882882883	0.0	2.158273381294964	0.0	GAC	POPA	0.6	833	LEU
0.010125	0.0	0.018	0.0	0.243	0.0	0.04864864864864865	0.0	0.04864864864864865	0.0	2.877697841726619	0.0	GAC	POPA	0.6	834	ASN
0.009642857142857142	0.0	0.027	0.0	0.27	0.0	0.05405405405405406	0.0	0.05405405405405406	0.0	2.877697841726619	0.0	GAC	POPA	0.6	835	GLU
0.0095	0.0	0.018	0.0	0.171	0.0	0.03423423423423423	0.0	0.03423423423423423	0.0	2.338129496402878	0.0	GAC	POPA	0.6	836	CYS
0.009782608695652175	0.0	0.018	0.0	0.225	0.0	0.04504504504504504	0.0	0.04504504504504504	0.0	2.5179856115107913	0.0	GAC	POPA	0.6	837	ALA
0.009	0.0	0.009	0.0	0.234	0.0	0.04684684684684685	0.0	0.04684684684684685	0.0	2.5179856115107913	0.0	GAC	POPA	0.6	838	SER
0.00940909090909091	0.0	0.018	0.0	0.207	0.0	0.04144144144144144	0.0	0.04144144144144144	0.0	2.338129496402878	0.0	GAC	POPA	0.6	839	ALA
0.009782608695652175	0.0	0.018	0.0	0.225	0.0	0.04504504504504504	0.0	0.04504504504504504	0.0	2.338129496402878	0.0	GAC	POPA	0.6	840	CYS
0.009310344827586206	0.0	0.018	0.0	0.27	0.0	0.05405405405405406	0.0	0.05405405405405406	0.0	2.338129496402878	0.0	GAC	POPA	0.6	841	GLU
0.009439024390243904	0.0	0.027	0.0	0.387	0.0	0.07747747747747748	0.0	0.07747747747747748	0.0	4.496402877697841	0.0	GAC	POPA	0.6	842	LYS
0.0095625	0.0	0.018	0.0	0.306	0.0	0.06126126126126126	0.0	0.06126126126126126	0.0	3.237410071942446	0.0	GAC	POPA	0.6	843	ASN
0.009692307692307691	0.0	0.018	0.0	0.252	0.0	0.05045045045045045	0.0	0.05045045045045045	0.0	3.0575539568345325	0.0	GAC	POPA	0.6	844	ASN
0.009529411764705883	0.0	0.027	0.0	0.324	0.0	0.06486486486486487	0.0	0.06486486486486487	0.0	3.0575539568345325	0.0	GAC	POPA	0.6	845	PHE
0.009931034482758621	0.0	0.018	0.0	0.288	0.0	0.05765765765765766	0.0	0.05765765765765766	0.0	3.237410071942446	0.0	GAC	POPA	0.6	846	PRO
0.0099	0.0	0.018	0.0	0.396	0.0	0.07927927927927927	0.0	0.07927927927927927	0.0	4.496402877697841	0.0	GAC	POPA	0.6	847	HIS
0.009782608695652175	0.0	0.018	0.0	0.225	0.0	0.04504504504504504	0.0	0.04504504504504504	0.0	2.697841726618705	0.0	GAC	POPA	0.6	848	LEU
0.010588235294117647	0.0	0.018	0.0	0.36	0.0	0.07207207207207207	0.0	0.07207207207207207	0.0	3.9568345323741005	0.0	GAC	POPA	0.6	849	HIS
0.009514285714285713	0.0	0.018	0.0	0.333	0.0	0.06666666666666667	0.0	0.06666666666666667	0.0	3.776978417266187	0.0	GAC	POPA	0.6	850	GLU
0.00936	0.0	0.018	0.0	0.234	0.0	0.04684684684684685	0.0	0.04684684684684685	0.0	3.0575539568345325	0.0	GAC	POPA	0.6	851	ASN
0.01017391304347826	0.0	0.018	0.0	0.234	0.0	0.04684684684684685	0.0	0.04684684684684685	0.0	2.697841726618705	0.0	GAC	POPA	0.6	852	LEU
0.009580645161290322	0.0	0.018	0.0	0.297	0.0	0.05945945945945946	0.0	0.05945945945945946	0.0	3.776978417266187	0.0	GAC	POPA	0.6	853	ALA
0.01008	0.0	0.018	0.0	0.252	0.0	0.05045045045045045	0.0	0.05045045045045045	0.0	2.877697841726619	0.0	GAC	POPA	0.6	854	ALA
0.010227272727272727	0.0	0.018	0.0	0.225	0.0	0.04504504504504504	0.0	0.04504504504504504	0.0	2.5179856115107913	0.0	GAC	POPA	0.6	855	LEU
0.00975	0.0	0.018	0.0	0.234	0.0	0.04684684684684685	0.0	0.04684684684684685	0.0	2.877697841726619	0.0	GAC	POPA	0.6	856	ASN
0.010666666666666666	0.0	0.018	0.0	0.288	0.0	0.05765765765765766	0.0	0.05765765765765766	0.0	3.41726618705036	0.0	GAC	POPA	0.6	857	GLU
0.009931034482758621	0.0	0.018	0.0	0.288	0.0	0.05765765765765766	0.0	0.05765765765765766	0.0	2.877697841726619	0.0	GAC	POPA	0.6	858	LEU
0.009620689655172413	0.0	0.018	0.0	0.279	0.0	0.055855855855855854	0.0	0.055855855855855854	0.0	3.0575539568345325	0.0	GAC	POPA	0.6	859	LEU
0.0095625	0.0	0.018	0.0	0.306	0.0	0.06126126126126126	0.0	0.06126126126126126	0.0	3.597122302158273	0.0	GAC	POPA	0.6	860	ILE
0.01009090909090909	0.0	0.018	0.0	0.333	0.0	0.06666666666666667	0.0	0.06666666666666667	0.0	3.41726618705036	0.0	GAC	POPA	0.6	861	SER
0.0093	0.0	0.018	0.0	0.279	0.0	0.055855855855855854	0.0	0.055855855855855854	0.0	3.597122302158273	0.0	GAC	POPA	0.6	862	SER
0.00984375	0.0	0.027	0.0	0.315	0.0	0.06306306306306306	0.0	0.06306306306306306	0.0	3.237410071942446	0.0	GAC	POPA	0.6	863	GLU
0.00936	0.0	0.018	0.0	0.234	0.0	0.04684684684684685	0.0	0.04684684684684685	0.0	2.697841726618705	0.0	GAC	POPA	0.6	864	GLY
0.009692307692307691	0.0	0.018	0.0	0.252	0.0	0.05045045045045045	0.0	0.05045045045045045	0.0	2.877697841726619	0.0	GAC	POPA	0.6	865	ALA
0.009545454545454546	0.0	0.018	0.0	0.315	0.0	0.06306306306306306	0.0	0.06306306306306306	0.0	3.0575539568345325	0.0	GAC	POPA	0.6	866	LYS
0.01	0.0	0.018	0.0	0.27	0.0	0.05405405405405406	0.0	0.05405405405405406	0.0	3.237410071942446	0.0	GAC	POPA	0.6	867	ILE
0.00972	0.0	0.018	0.0	0.243	0.0	0.04864864864864865	0.0	0.04864864864864865	0.0	2.877697841726619	0.0	GAC	POPA	0.6	868	ALA
0.009	0.0	0.009	0.0	0.18	0.0	0.036036036036036036	0.0	0.036036036036036036	0.0	1.7985611510791366	0.0	GAC	POPA	0.6	869	ALA
0.01	0.0	0.018	0.0	0.27	0.0	0.05405405405405406	0.0	0.05405405405405406	0.0	2.5179856115107913	0.0	GAC	POPA	0.6	870	ARG
0.0095625	0.0	0.018	0.0	0.153	0.0	0.03063063063063063	0.0	0.03063063063063063	0.0	1.7985611510791366	0.0	GAC	POPA	0.6	871	LEU
0.009	0.0	0.009	0.0	0.099	0.0	0.01981981981981982	0.0	0.01981981981981982	0.0	1.4388489208633095	0.0	GAC	POPA	0.6	872	GLY
0.0102	0.0	0.018	0.0	0.153	0.0	0.03063063063063063	0.0	0.03063063063063063	0.0	1.7985611510791366	0.0	GAC	POPA	0.6	873	ILE
0.0105	0.0	0.018	0.0	0.126	0.0	0.025225225225225224	0.0	0.025225225225225224	0.0	1.4388489208633095	0.0	GAC	POPA	0.6	874	GLY
0.009	0.0	0.009	0.0	0.171	0.0	0.03423423423423423	0.0	0.03423423423423423	0.0	1.4388489208633095	0.0	GAC	POPA	0.6	875	ALA
0.009333333333333334	0.0	0.018	0.0	0.252	0.0	0.05045045045045045	0.0	0.05045045045045045	0.0	2.5179856115107913	0.0	GAC	POPA	0.6	876	HIS
0.0106875	0.0	0.027	0.0	0.171	0.0	0.03423423423423423	0.0	0.03423423423423423	0.0	2.158273381294964	0.0	GAC	POPA	0.6	877	MET
0.0095625	0.0	0.018	0.0	0.153	0.0	0.03063063063063063	0.0	0.03063063063063063	0.0	1.7985611510791366	0.0	GAC	POPA	0.6	878	CYS
0.010227272727272727	0.0	0.018	0.0	0.225	0.0	0.04504504504504504	0.0	0.04504504504504504	0.0	2.697841726618705	0.0	GAC	POPA	0.6	879	LYS
0.01017391304347826	0.0	0.018	0.0	0.234	0.0	0.04684684684684685	0.0	0.04684684684684685	0.0	2.697841726618705	0.0	GAC	POPA	0.6	880	TYR
0.009818181818181818	0.0	0.018	0.0	0.216	0.0	0.043243243243243246	0.0	0.043243243243243246	0.0	2.158273381294964	0.0	GAC	POPA	0.6	881	GLN
0.009947368421052632	0.0	0.018	0.0	0.189	0.0	0.03783783783783784	0.0	0.03783783783783784	0.0	1.9784172661870503	0.0	GAC	POPA	0.6	882	GLU
0.01040625	0.0	0.027	0.0	0.333	0.0	0.06666666666666667	0.0	0.06666666666666667	0.0	3.0575539568345325	0.0	GAC	POPA	0.6	883	TYR
0.009782608695652175	0.0	0.018	0.0	0.225	0.0	0.04504504504504504	0.0	0.04504504504504504	0.0	2.338129496402878	0.0	GAC	POPA	0.6	884	ILE
0.009	0.0	0.009	0.0	0.207	0.0	0.04144144144144144	0.0	0.04144144144144144	0.0	2.158273381294964	0.0	GAC	POPA	0.6	885	SER
0.009818181818181818	0.0	0.018	0.0	0.216	0.0	0.043243243243243246	0.0	0.043243243243243246	0.0	2.697841726618705	0.0	GAC	POPA	0.6	886	ALA
0.009972972972972973	0.0	0.027	0.0	0.369	0.0	0.07387387387387387	0.0	0.07387387387387387	0.0	3.41726618705036	0.0	GAC	POPA	0.6	887	HIS
0.009310344827586206	0.0	0.018	0.0	0.27	0.0	0.05405405405405406	0.0	0.05405405405405406	0.0	2.697841726618705	0.0	GAC	POPA	0.6	888	GLU
0.010846153846153846	0.0	0.036	0.0	0.423	0.0	0.08468468468468468	0.0	0.08468468468468468	0.0	4.496402877697841	0.0	GAC	POPA	0.6	889	GLN
0.01	0.0	0.018	0.0	0.36	0.0	0.07207207207207207	0.0	0.07207207207207207	0.0	3.237410071942446	0.0	GAC	POPA	0.6	890	ASP
0.01002857142857143	0.0	0.027	0.0	0.351	0.0	0.07027027027027027	0.0	0.07027027027027027	0.0	3.41726618705036	0.0	GAC	POPA	0.6	891	ALA
0.0108	0.0	0.027	0.0	0.432	0.0	0.08648648648648649	0.0	0.08648648648648649	0.0	4.316546762589928	0.0	GAC	POPA	0.6	892	LEU
0.0106875	0.0	0.027	0.0	0.513	0.0	0.10270270270270271	0.0	0.10270270270270271	0.0	5.215827338129497	0.0	GAC	POPA	0.6	893	ALA
0.010674418604651162	0.0	0.027	0.0	0.459	0.0	0.0918918918918919	0.0	0.0918918918918919	0.0	4.316546762589928	0.0	GAC	POPA	0.6	894	VAL
0.01044642857142857	0.0	0.027	0.0	0.585	0.0	0.11711711711711711	0.0	0.11711711711711711	0.0	5.755395683453238	0.0	GAC	POPA	0.6	895	THR
0.010875	0.0	0.027	0.0	0.522	0.0	0.1045045045045045	0.0	0.1045045045045045	0.0	4.496402877697841	0.0	GAC	POPA	0.6	896	ASP
0.011288135593220339	0.0	0.036	0.0	0.666	0.0	0.13333333333333333	0.0	0.13333333333333333	0.0	5.215827338129497	0.0	GAC	POPA	0.6	897	TYR
0.00975	0.0	0.018	0.0	0.351	0.0	0.07027027027027027	0.0	0.07027027027027027	0.0	3.597122302158273	0.0	GAC	POPA	0.6	898	ASP
0.010588235294117647	0.0	0.027	0.0	0.36	0.0	0.07207207207207207	0.0	0.07207207207207207	0.0	4.136690647482014	0.0	GAC	POPA	0.6	899	ILE
0.010542857142857144	0.0	0.027	0.0	0.369	0.0	0.07387387387387387	0.0	0.07387387387387387	0.0	4.136690647482014	0.0	GAC	POPA	0.6	900	LEU
0.01	0.0	0.027	0.0	0.27	0.0	0.05405405405405406	0.0	0.05405405405405406	0.0	3.597122302158273	0.0	GAC	POPA	0.6	901	GLY
0.009818181818181818	0.0	0.018	0.0	0.324	0.0	0.06486486486486487	0.0	0.06486486486486487	0.0	3.237410071942446	0.0	GAC	POPA	0.6	902	LYS
0.009620689655172413	0.0	0.018	0.0	0.279	0.0	0.055855855855855854	0.0	0.055855855855855854	0.0	3.597122302158273	0.0	GAC	POPA	0.6	903	ASP
0.00928125	0.0	0.018	0.0	0.297	0.0	0.05945945945945946	0.0	0.05945945945945946	0.0	3.0575539568345325	0.0	GAC	POPA	0.6	904	LEU
0.00977142857142857	0.0	0.018	0.0	0.342	0.0	0.06846846846846846	0.0	0.06846846846846846	0.0	3.41726618705036	0.0	GAC	POPA	0.6	905	PHE
0.01125	0.0	0.018	0.0	0.27	0.0	0.05405405405405406	0.0	0.05405405405405406	0.0	3.237410071942446	0.0	GAC	POPA	0.6	906	ASP
0.01017391304347826	0.0	0.027	0.0	0.234	0.0	0.04684684684684685	0.0	0.04684684684684685	0.0	2.338129496402878	0.0	GAC	POPA	0.6	907	ALA
0.0095625	0.0	0.018	0.0	0.306	0.0	0.06126126126126126	0.0	0.06126126126126126	0.0	3.0575539568345325	0.0	GAC	POPA	0.6	908	THR
0.009818181818181818	0.0	0.018	0.0	0.216	0.0	0.043243243243243246	0.0	0.043243243243243246	0.0	3.0575539568345325	0.0	GAC	POPA	0.6	909	VAL
0.009666666666666665	0.0	0.018	0.0	0.261	0.0	0.05225225225225225	0.0	0.05225225225225225	0.0	3.0575539568345325	0.0	GAC	POPA	0.6	910	SER
0.010384615384615384	0.0	0.027	0.0	0.27	0.0	0.05405405405405406	0.0	0.05405405405405406	0.0	3.237410071942446	0.0	GAC	POPA	0.6	911	GLU
0.011368421052631578	0.0	0.027	0.0	0.216	0.0	0.043243243243243246	0.0	0.043243243243243246	0.0	2.877697841726619	0.0	GAC	POPA	0.6	912	CYS
0.009857142857142858	0.0	0.018	0.0	0.207	0.0	0.04144144144144144	0.0	0.04144144144144144	0.0	2.5179856115107913	0.0	GAC	POPA	0.6	913	ALA
0.00929032258064516	0.0	0.018	0.0	0.288	0.0	0.05765765765765766	0.0	0.05765765765765766	0.0	3.597122302158273	0.0	GAC	POPA	0.6	914	HIS
0.01017391304347826	0.0	0.018	0.0	0.234	0.0	0.04684684684684685	0.0	0.04684684684684685	0.0	2.697841726618705	0.0	GAC	POPA	0.6	915	ALA
0.010058823529411764	0.0	0.018	0.0	0.171	0.0	0.03423423423423423	0.0	0.03423423423423423	0.0	2.338129496402878	0.0	GAC	POPA	0.6	916	MET
0.009391304347826085	0.0	0.018	0.0	0.216	0.0	0.043243243243243246	0.0	0.043243243243243246	0.0	2.877697841726619	0.0	GAC	POPA	0.6	917	GLU
0.009	0.0	0.009	0.0	0.252	0.0	0.05045045045045045	0.0	0.05045045045045045	0.0	3.237410071942446	0.0	GAC	POPA	0.6	918	GLN
0.00940909090909091	0.0	0.018	0.0	0.207	0.0	0.04144144144144144	0.0	0.04144144144144144	0.0	2.158273381294964	0.0	GAC	POPA	0.6	919	VAL
0.009	0.0	0.009	0.0	0.153	0.0	0.03063063063063063	0.0	0.03063063063063063	0.0	1.9784172661870503	0.0	GAC	POPA	0.6	920	ALA
0.009	0.0	0.009	0.0	0.216	0.0	0.043243243243243246	0.0	0.043243243243243246	0.0	2.5179856115107913	0.0	GAC	POPA	0.6	921	SER
0.009	0.0	0.009	0.0	0.234	0.0	0.04684684684684685	0.0	0.04684684684684685	0.0	3.0575539568345325	0.0	GAC	POPA	0.6	922	THR
0.009	0.0	0.009	0.0	0.234	0.0	0.04684684684684685	0.0	0.04684684684684685	0.0	2.697841726618705	0.0	GAC	POPA	0.6	923	ARG
0.009	0.0	0.009	0.0	0.198	0.0	0.03963963963963964	0.0	0.03963963963963964	0.0	2.158273381294964	0.0	GAC	POPA	0.6	924	SER
0.009	0.0	0.009	0.0	0.099	0.0	0.01981981981981982	0.0	0.01981981981981982	0.0	1.4388489208633095	0.0	GAC	POPA	0.6	925	GLY
0.009	0.0	0.009	0.0	0.153	0.0	0.03063063063063063	0.0	0.03063063063063063	0.0	1.618705035971223	0.0	GAC	POPA	0.6	926	ARG
0.009	0.0	0.009	0.0	0.117	0.0	0.023423423423423424	0.0	0.023423423423423424	0.0	1.4388489208633095	0.0	GAC	POPA	0.6	927	ASN
0.009	0.0	0.009	0.0	0.144	0.0	0.02882882882882883	0.0	0.02882882882882883	0.0	1.618705035971223	0.0	GAC	POPA	0.6	928	ALA
0.010636363636363637	0.0	0.018	0.0	0.117	0.0	0.023423423423423424	0.0	0.023423423423423424	0.0	1.4388489208633095	0.0	GAC	POPA	0.6	929	LEU
0.00975	0.0	0.018	0.0	0.117	0.0	0.023423423423423424	0.0	0.023423423423423424	0.0	1.2589928057553956	0.0	GAC	POPA	0.6	930	ILE
0.009	0.0	0.009	0.0	0.108	0.0	0.021621621621621623	0.0	0.021621621621621623	0.0	1.4388489208633095	0.0	GAC	POPA	0.6	931	LYS
0.0095	0.0	0.018	0.0	0.171	0.0	0.03423423423423423	0.0	0.03423423423423423	0.0	1.618705035971223	0.0	GAC	POPA	0.6	932	ALA
0.009642857142857142	0.0	0.018	0.0	0.135	0.0	0.02702702702702703	0.0	0.02702702702702703	0.0	1.618705035971223	0.0	GAC	POPA	0.6	933	GLY
0.00945	0.0	0.018	0.0	0.189	0.0	0.03783783783783784	0.0	0.03783783783783784	0.0	1.9784172661870503	0.0	GAC	POPA	0.6	934	ASN
0.009	0.0	0.009	0.0	0.207	0.0	0.04144144144144144	0.0	0.04144144144144144	0.0	1.9784172661870503	0.0	GAC	POPA	0.6	935	VAL
0.009	0.0	0.009	0.0	0.207	0.0	0.04144144144144144	0.0	0.04144144144144144	0.0	1.7985611510791366	0.0	GAC	POPA	0.6	936	ALA
0.0095	0.0	0.018	0.0	0.171	0.0	0.03423423423423423	0.0	0.03423423423423423	0.0	1.9784172661870503	0.0	GAC	POPA	0.6	937	THR
0.009	0.0	0.009	0.0	0.189	0.0	0.03783783783783784	0.0	0.03783783783783784	0.0	1.9784172661870503	0.0	GAC	POPA	0.6	938	LEU
0.00940909090909091	0.0	0.018	0.0	0.207	0.0	0.04144144144144144	0.0	0.04144144144144144	0.0	2.338129496402878	0.0	GAC	POPA	0.6	939	ILE
0.009	0.0	0.009	0.0	0.162	0.0	0.032432432432432434	0.0	0.032432432432432434	0.0	1.618705035971223	0.0	GAC	POPA	0.6	940	SER
0.009	0.0	0.009	0.0	0.171	0.0	0.03423423423423423	0.0	0.03423423423423423	0.0	1.7985611510791366	0.0	GAC	POPA	0.6	941	LEU
0.010333333333333333	0.0	0.018	0.0	0.279	0.0	0.055855855855855854	0.0	0.055855855855855854	0.0	2.5179856115107913	0.0	GAC	POPA	0.6	942	TYR
0.010285714285714287	0.0	0.018	0.0	0.288	0.0	0.05765765765765766	0.0	0.05765765765765766	0.0	2.877697841726619	0.0	GAC	POPA	0.6	943	GLU
0.009782608695652175	0.0	0.018	0.0	0.225	0.0	0.04504504504504504	0.0	0.04504504504504504	0.0	2.338129496402878	0.0	GAC	POPA	0.6	944	SER
0.010333333333333333	0.0	0.018	0.0	0.279	0.0	0.055855855855855854	0.0	0.055855855855855854	0.0	2.877697841726619	0.0	GAC	POPA	0.6	945	LEU
0.010125	0.0	0.018	0.0	0.324	0.0	0.06486486486486487	0.0	0.06486486486486487	0.0	3.41726618705036	0.0	GAC	POPA	0.6	946	LYS
0.009692307692307691	0.0	0.018	0.0	0.252	0.0	0.05045045045045045	0.0	0.05045045045045045	0.0	2.5179856115107913	0.0	GAC	POPA	0.6	947	ALA
0.01	0.0	0.018	0.0	0.27	0.0	0.05405405405405406	0.0	0.05405405405405406	0.0	3.237410071942446	0.0	GAC	POPA	0.6	948	PRO
0.009580645161290322	0.0	0.018	0.0	0.297	0.0	0.05945945945945946	0.0	0.05945945945945946	0.0	3.597122302158273	0.0	GAC	POPA	0.6	949	GLN
0.009620689655172413	0.0	0.018	0.0	0.279	0.0	0.055855855855855854	0.0	0.055855855855855854	0.0	3.597122302158273	0.0	GAC	POPA	0.6	950	SER
0.009870967741935483	0.0	0.018	0.0	0.306	0.0	0.06126126126126126	0.0	0.06126126126126126	0.0	3.776978417266187	0.0	GAC	POPA	0.6	951	GLN
0.009957446808510639	0.0	0.018	0.0	0.468	0.0	0.0936936936936937	0.0	0.0936936936936937	0.0	4.136690647482014	0.0	GAC	POPA	0.6	952	TYR
0.01008	0.0	0.018	0.0	0.252	0.0	0.05045045045045045	0.0	0.05045045045045045	0.0	3.0575539568345325	0.0	GAC	POPA	0.6	953	SER
0.010285714285714287	0.0	0.018	0.0	0.288	0.0	0.05765765765765766	0.0	0.05765765765765766	0.0	3.41726618705036	0.0	GAC	POPA	0.6	954	GLU
0.009931034482758621	0.0	0.018	0.0	0.288	0.0	0.05765765765765766	0.0	0.05765765765765766	0.0	3.237410071942446	0.0	GAC	POPA	0.6	955	GLU
0.009666666666666665	0.0	0.018	0.0	0.261	0.0	0.05225225225225225	0.0	0.05225225225225225	0.0	3.237410071942446	0.0	GAC	POPA	0.6	956	ALA
0.010125	0.0	0.018	0.0	0.243	0.0	0.04864864864864865	0.0	0.04864864864864865	0.0	2.877697841726619	0.0	GAC	POPA	0.6	957	ALA
0.009310344827586206	0.0	0.018	0.0	0.27	0.0	0.05405405405405406	0.0	0.05405405405405406	0.0	3.237410071942446	0.0	GAC	POPA	0.6	958	ILE
0.009580645161290322	0.0	0.018	0.0	0.297	0.0	0.05945945945945946	0.0	0.05945945945945946	0.0	3.0575539568345325	0.0	GAC	POPA	0.6	959	HIS
0.009391304347826085	0.0	0.018	0.0	0.216	0.0	0.043243243243243246	0.0	0.043243243243243246	0.0	2.158273381294964	0.0	GAC	POPA	0.6	960	CYS
0.00975	0.0	0.018	0.0	0.234	0.0	0.04684684684684685	0.0	0.04684684684684685	0.0	2.697841726618705	0.0	GAC	POPA	0.6	961	LEU
0.009620689655172413	0.0	0.018	0.0	0.279	0.0	0.055855855855855854	0.0	0.055855855855855854	0.0	3.0575539568345325	0.0	GAC	POPA	0.6	962	GLU
0.00940909090909091	0.0	0.018	0.0	0.207	0.0	0.04144144144144144	0.0	0.04144144144144144	0.0	2.5179856115107913	0.0	GAC	POPA	0.6	963	ALA
0.009782608695652175	0.0	0.018	0.0	0.225	0.0	0.04504504504504504	0.0	0.04504504504504504	0.0	2.697841726618705	0.0	GAC	POPA	0.6	964	LEU
0.009580645161290322	0.0	0.018	0.0	0.297	0.0	0.05945945945945946	0.0	0.05945945945945946	0.0	3.41726618705036	0.0	GAC	POPA	0.6	965	ARG
0.009	0.0	0.009	0.0	0.18	0.0	0.036036036036036036	0.0	0.036036036036036036	0.0	2.697841726618705	0.0	GAC	POPA	0.6	966	ILE
0.009	0.0	0.009	0.0	0.189	0.0	0.03783783783783784	0.0	0.03783783783783784	0.0	1.9784172661870503	0.0	GAC	POPA	0.6	967	LEU
0.009	0.0	0.009	0.0	0.153	0.0	0.03063063063063063	0.0	0.03063063063063063	0.0	1.9784172661870503	0.0	GAC	POPA	0.6	968	LEU
0.009	0.0	0.009	0.0	0.252	0.0	0.05045045045045045	0.0	0.05045045045045045	0.0	3.0575539568345325	0.0	GAC	POPA	0.6	969	LYS
0.009	0.0	0.009	0.0	0.225	0.0	0.04504504504504504	0.0	0.04504504504504504	0.0	2.877697841726619	0.0	GAC	POPA	0.6	970	SER
0.009	0.0	0.009	0.0	0.171	0.0	0.03423423423423423	0.0	0.03423423423423423	0.0	1.7985611510791366	0.0	GAC	POPA	0.6	971	ASP
0.00940909090909091	0.0	0.018	0.0	0.207	0.0	0.04144144144144144	0.0	0.04144144144144144	0.0	2.697841726618705	0.0	GAC	POPA	0.6	972	LYS
0.009	0.0	0.009	0.0	0.153	0.0	0.03063063063063063	0.0	0.03063063063063063	0.0	1.7985611510791366	0.0	GAC	POPA	0.6	973	ARG
0.009	0.0	0.009	0.0	0.108	0.0	0.021621621621621623	0.0	0.021621621621621623	0.0	1.2589928057553956	0.0	GAC	POPA	0.6	974	SER
0.009	0.0	0.009	0.0	0.162	0.0	0.032432432432432434	0.0	0.032432432432432434	0.0	1.7985611510791366	0.0	GAC	POPA	0.6	975	ALA
0.009	0.0	0.009	0.0	0.153	0.0	0.03063063063063063	0.0	0.03063063063063063	0.0	1.7985611510791366	0.0	GAC	POPA	0.6	976	GLU
0.009	0.0	0.009	0.0	0.135	0.0	0.02702702702702703	0.0	0.02702702702702703	0.0	1.7985611510791366	0.0	GAC	POPA	0.6	977	LEU
0.009	0.0	0.009	0.0	0.153	0.0	0.03063063063063063	0.0	0.03063063063063063	0.0	1.9784172661870503	0.0	GAC	POPA	0.6	978	ALA
0.009375	0.0	0.018	0.0	0.225	0.0	0.04504504504504504	0.0	0.04504504504504504	0.0	2.697841726618705	0.0	GAC	POPA	0.6	979	PHE
0.009529411764705883	0.0	0.018	0.0	0.162	0.0	0.032432432432432434	0.0	0.032432432432432434	0.0	1.9784172661870503	0.0	GAC	POPA	0.6	980	GLU
0.00945	0.0	0.018	0.0	0.189	0.0	0.03783783783783784	0.0	0.03783783783783784	0.0	2.338129496402878	0.0	GAC	POPA	0.6	981	ARG
0.0096	0.0	0.018	0.0	0.144	0.0	0.02882882882882883	0.0	0.02882882882882883	0.0	1.7985611510791366	0.0	GAC	POPA	0.6	982	ASN
0.01003846153846154	0.0	0.018	0.0	0.261	0.0	0.05225225225225225	0.0	0.05225225225225225	0.0	2.338129496402878	0.0	GAC	POPA	0.6	983	PHE
0.010058823529411764	0.0	0.018	0.0	0.171	0.0	0.03423423423423423	0.0	0.03423423423423423	0.0	2.338129496402878	0.0	GAC	POPA	0.6	984	VAL
0.01035	0.0	0.018	0.0	0.207	0.0	0.04144144144144144	0.0	0.04144144144144144	0.0	2.5179856115107913	0.0	GAC	POPA	0.6	985	SER
0.0117	0.0	0.018	0.0	0.234	0.0	0.04684684684684685	0.0	0.04684684684684685	0.0	2.697841726618705	0.0	GAC	POPA	0.6	986	THR
0.011368421052631578	0.0	0.018	0.0	0.216	0.0	0.043243243243243246	0.0	0.043243243243243246	0.0	2.697841726618705	0.0	GAC	POPA	0.6	987	LEU
0.01035	0.0	0.018	0.0	0.207	0.0	0.04144144144144144	0.0	0.04144144144144144	0.0	2.697841726618705	0.0	GAC	POPA	0.6	988	CYS
0.010636363636363637	0.0	0.018	0.0	0.234	0.0	0.04684684684684685	0.0	0.04684684684684685	0.0	2.5179856115107913	0.0	GAC	POPA	0.6	989	VAL
0.0099	0.0	0.018	0.0	0.198	0.0	0.03963963963963964	0.0	0.03963963963963964	0.0	2.877697841726619	0.0	GAC	POPA	0.6	990	GLY
0.01035	0.0	0.018	0.0	0.207	0.0	0.04144144144144144	0.0	0.04144144144144144	0.0	2.877697841726619	0.0	GAC	POPA	0.6	991	ILE
0.0108	0.0	0.027	0.0	0.27	0.0	0.05405405405405406	0.0	0.05405405405405406	0.0	3.237410071942446	0.0	GAC	POPA	0.6	992	ASP
0.0108	0.0	0.027	0.0	0.27	0.0	0.05405405405405406	0.0	0.05405405405405406	0.0	2.877697841726619	0.0	GAC	POPA	0.6	993	SER
0.011032258064516128	0.0	0.018	0.0	0.342	0.0	0.06846846846846846	0.0	0.06846846846846846	0.0	3.776978417266187	0.0	GAC	POPA	0.6	994	PHE
0.01	0.0	0.027	0.0	0.27	0.0	0.05405405405405406	0.0	0.05405405405405406	0.0	3.41726618705036	0.0	GAC	POPA	0.6	995	PRO
0.010058823529411764	0.0	0.018	0.0	0.342	0.0	0.06846846846846846	0.0	0.06846846846846846	0.0	3.9568345323741005	0.0	GAC	POPA	0.6	996	HIS
0.0096	0.0	0.018	0.0	0.288	0.0	0.05765765765765766	0.0	0.05765765765765766	0.0	3.41726618705036	0.0	GAC	POPA	0.6	997	SER
0.00928125	0.0	0.018	0.0	0.297	0.0	0.05945945945945946	0.0	0.05945945945945946	0.0	3.597122302158273	0.0	GAC	POPA	0.6	998	ALA
0.00932142857142857	0.0	0.018	0.0	0.261	0.0	0.05225225225225225	0.0	0.05225225225225225	0.0	3.41726618705036	0.0	GAC	POPA	0.6	999	PRO
0.0108	0.0	0.018	0.0	0.27	0.0	0.05405405405405406	0.0	0.05405405405405406	0.0	2.877697841726619	0.0	GAC	POPA	0.6	1000	VAL
0.009818181818181818	0.0	0.018	0.0	0.216	0.0	0.043243243243243246	0.0	0.043243243243243246	0.0	2.5179856115107913	0.0	GAC	POPA	0.6	1001	LEU
0.009947368421052632	0.0	0.018	0.0	0.189	0.0	0.03783783783783784	0.0	0.03783783783783784	0.0	2.338129496402878	0.0	GAC	POPA	0.6	1002	GLY
0.01	0.0	0.018	0.0	0.27	0.0	0.05405405405405406	0.0	0.05405405405405406	0.0	3.0575539568345325	0.0	GAC	POPA	0.6	1003	ALA
0.009666666666666665	0.0	0.018	0.0	0.261	0.0	0.05225225225225225	0.0	0.05225225225225225	0.0	2.877697841726619	0.0	GAC	POPA	0.6	1004	THR
0.009666666666666665	0.0	0.018	0.0	0.261	0.0	0.05225225225225225	0.0	0.05225225225225225	0.0	2.697841726618705	0.0	GAC	POPA	0.6	1005	CYS
0.00928125	0.0	0.018	0.0	0.297	0.0	0.05945945945945946	0.0	0.05945945945945946	0.0	3.41726618705036	0.0	GAC	POPA	0.6	1006	ALA
0.009782608695652175	0.0	0.018	0.0	0.225	0.0	0.04504504504504504	0.0	0.04504504504504504	0.0	2.697841726618705	0.0	GAC	POPA	0.6	1007	CYS
0.009	0.0	0.009	0.0	0.27	0.0	0.05405405405405406	0.0	0.05405405405405406	0.0	2.877697841726619	0.0	GAC	POPA	0.6	1008	LEU
0.009	0.0	0.009	0.0	0.288	0.0	0.05765765765765766	0.0	0.05765765765765766	0.0	3.41726618705036	0.0	GAC	POPA	0.6	1009	ALA
0.00940909090909091	0.0	0.018	0.0	0.207	0.0	0.04144144144144144	0.0	0.04144144144144144	0.0	2.5179856115107913	0.0	GAC	POPA	0.6	1010	ALA
0.009	0.0	0.009	0.0	0.189	0.0	0.03783783783783784	0.0	0.03783783783783784	0.0	2.338129496402878	0.0	GAC	POPA	0.6	1011	MET
0.009	0.0	0.009	0.0	0.198	0.0	0.03963963963963964	0.0	0.03963963963963964	0.0	2.877697841726619	0.0	GAC	POPA	0.6	1012	ALA
0.009	0.0	0.009	0.0	0.225	0.0	0.04504504504504504	0.0	0.04504504504504504	0.0	3.597122302158273	0.0	GAC	POPA	0.6	1013	THR
0.009	0.0	0.009	0.0	0.225	0.0	0.04504504504504504	0.0	0.04504504504504504	0.0	3.597122302158273	0.0	GAC	POPA	0.6	1014	THR
0.009	0.0	0.009	0.0	0.234	0.0	0.04684684684684685	0.0	0.04684684684684685	0.0	3.776978417266187	0.0	GAC	POPA	0.6	1015	PRO
0.009	0.0	0.009	0.0	0.126	0.0	0.025225225225225224	0.0	0.025225225225225224	0.0	1.9784172661870503	0.0	GAC	POPA	0.6	1016	GLU
0.009529411764705883	0.0	0.018	0.0	0.162	0.0	0.032432432432432434	0.0	0.032432432432432434	0.0	1.9784172661870503	0.0	GAC	POPA	0.6	1017	ARG
0.009375	0.0	0.018	0.0	0.225	0.0	0.04504504504504504	0.0	0.04504504504504504	0.0	3.41726618705036	0.0	GAC	POPA	0.6	1018	VAL
0.009473684210526315	0.0	0.018	0.0	0.18	0.0	0.036036036036036036	0.0	0.036036036036036036	0.0	2.697841726618705	0.0	GAC	POPA	0.6	1019	GLN
0.009	0.0	0.009	0.0	0.108	0.0	0.021621621621621623	0.0	0.021621621621621623	0.0	1.7985611510791366	0.0	GAC	POPA	0.6	1020	MET
0.00940909090909091	0.0	0.018	0.0	0.207	0.0	0.04144144144144144	0.0	0.04144144144144144	0.0	2.877697841726619	0.0	GAC	POPA	0.6	1021	LEU
0.0099	0.0	0.018	0.0	0.198	0.0	0.03963963963963964	0.0	0.03963963963963964	0.0	3.0575539568345325	0.0	GAC	POPA	0.6	1022	THR
0.009428571428571429	0.0	0.018	0.0	0.198	0.0	0.03963963963963964	0.0	0.03963963963963964	0.0	2.5179856115107913	0.0	GAC	POPA	0.6	1023	ALA
0.009	0.0	0.009	0.0	0.189	0.0	0.03783783783783784	0.0	0.03783783783783784	0.0	2.877697841726619	0.0	GAC	POPA	0.6	1024	GLN
0.00945	0.0	0.018	0.0	0.189	0.0	0.03783783783783784	0.0	0.03783783783783784	0.0	2.5179856115107913	0.0	GAC	POPA	0.6	1025	PRO
0.009428571428571429	0.0	0.018	0.0	0.198	0.0	0.03963963963963964	0.0	0.03963963963963964	0.0	3.0575539568345325	0.0	GAC	POPA	0.6	1026	ALA
0.009514285714285713	0.0	0.018	0.0	0.333	0.0	0.06666666666666667	0.0	0.06666666666666667	0.0	3.776978417266187	0.0	GAC	POPA	0.6	1027	PHE
0.009391304347826085	0.0	0.018	0.0	0.216	0.0	0.043243243243243246	0.0	0.043243243243243246	0.0	2.877697841726619	0.0	GAC	POPA	0.6	1028	GLU
0.009857142857142858	0.0	0.018	0.0	0.207	0.0	0.04144144144144144	0.0	0.04144144144144144	0.0	2.5179856115107913	0.0	GAC	POPA	0.6	1029	SER
0.009346153846153846	0.0	0.018	0.0	0.243	0.0	0.04864864864864865	0.0	0.04864864864864865	0.0	2.877697841726619	0.0	GAC	POPA	0.6	1030	LEU
0.009580645161290322	0.0	0.018	0.0	0.297	0.0	0.05945945945945946	0.0	0.05945945945945946	0.0	3.0575539568345325	0.0	GAC	POPA	0.6	1031	LEU
0.009	0.0	0.009	0.0	0.261	0.0	0.05225225225225225	0.0	0.05225225225225225	0.0	2.697841726618705	0.0	GAC	POPA	0.6	1032	GLN
0.00929032258064516	0.0	0.018	0.0	0.288	0.0	0.05765765765765766	0.0	0.05765765765765766	0.0	3.41726618705036	0.0	GAC	POPA	0.6	1033	LYS
0.009931034482758621	0.0	0.018	0.0	0.288	0.0	0.05765765765765766	0.0	0.05765765765765766	0.0	3.597122302158273	0.0	GAC	POPA	0.6	1034	LEU
0.009675	0.0	0.018	0.0	0.387	0.0	0.07747747747747748	0.0	0.07747747747747748	0.0	4.856115107913669	0.0	GAC	POPA	0.6	1035	VAL
0.011	0.0	0.018	0.0	0.396	0.0	0.07927927927927927	0.0	0.07927927927927927	0.0	4.136690647482014	0.0	GAC	POPA	0.6	1036	PHE
0.009514285714285713	0.0	0.018	0.0	0.333	0.0	0.06666666666666667	0.0	0.06666666666666667	0.0	3.597122302158273	0.0	GAC	POPA	0.6	1037	VAL
0.009551020408163266	0.0	0.027	0.0	0.468	0.0	0.0936936936936937	0.0	0.0936936936936937	0.0	5.0359712230215825	0.0	GAC	POPA	0.6	1038	ILE
0.010528301886792452	0.0	0.027	0.0	0.558	0.0	0.11171171171171171	0.0	0.11171171171171171	0.0	5.575539568345324	0.0	GAC	POPA	0.6	1039	GLN
0.0099	0.0	0.027	0.0	0.495	0.0	0.0990990990990991	0.0	0.0990990990990991	0.0	5.0359712230215825	0.0	GAC	POPA	0.6	1040	ASN
0.009658536585365854	0.0	0.018	0.0	0.396	0.0	0.07927927927927927	0.0	0.07927927927927927	0.0	4.496402877697841	0.0	GAC	POPA	0.6	1041	ASP
0.00972	0.0	0.018	0.0	0.486	0.0	0.0972972972972973	0.0	0.0972972972972973	0.0	5.0359712230215825	0.0	GAC	POPA	0.6	1042	PRO
0.009473684210526315	0.0	0.018	0.0	0.36	0.0	0.07207207207207207	0.0	0.07207207207207207	0.0	4.316546762589928	0.0	GAC	POPA	0.6	1043	SER
0.0102	0.0	0.027	0.0	0.612	0.0	0.12252252252252252	0.0	0.12252252252252252	0.0	6.294964028776978	0.0	GAC	POPA	0.6	1044	LYS
0.009692307692307691	0.0	0.018	0.0	0.378	0.0	0.07567567567567568	0.0	0.07567567567567568	0.0	4.676258992805756	0.0	GAC	POPA	0.6	1045	ASP
0.0095	0.0	0.018	0.0	0.342	0.0	0.06846846846846846	0.0	0.06846846846846846	0.0	4.136690647482014	0.0	GAC	POPA	0.6	1046	ASN
0.009885245901639344	0.0	0.027	0.0	0.603	0.0	0.12072072072072072	0.0	0.12072072072072072	0.0	5.755395683453238	0.0	GAC	POPA	0.6	1047	LYS
0.009675	0.0	0.018	0.0	0.387	0.0	0.07747747747747748	0.0	0.07747747747747748	0.0	4.856115107913669	0.0	GAC	POPA	0.6	1048	LEU
0.009257142857142856	0.0	0.018	0.0	0.324	0.0	0.06486486486486487	0.0	0.06486486486486487	0.0	3.776978417266187	0.0	GAC	POPA	0.6	1049	VAL
0.009529411764705883	0.0	0.018	0.0	0.324	0.0	0.06486486486486487	0.0	0.06486486486486487	0.0	3.9568345323741005	0.0	GAC	POPA	0.6	1050	ALA
0.00976595744680851	0.0	0.018	0.0	0.459	0.0	0.0918918918918919	0.0	0.0918918918918919	0.0	5.0359712230215825	0.0	GAC	POPA	0.6	1051	MET
0.010285714285714287	0.0	0.018	0.0	0.504	0.0	0.1009009009009009	0.0	0.1009009009009009	0.0	4.856115107913669	0.0	GAC	POPA	0.6	1052	ARG
0.00936	0.0	0.018	0.0	0.234	0.0	0.04684684684684685	0.0	0.04684684684684685	0.0	2.877697841726619	0.0	GAC	POPA	0.6	1053	ALA
0.009209302325581394	0.0	0.018	0.0	0.396	0.0	0.07927927927927927	0.0	0.07927927927927927	0.0	4.316546762589928	0.0	GAC	POPA	0.6	1054	LEU
0.009931034482758621	0.0	0.018	0.0	0.576	0.0	0.11531531531531532	0.0	0.11531531531531532	0.0	7.014388489208632	0.0	GAC	POPA	0.6	1055	GLN
0.00977142857142857	0.0	0.018	0.0	0.342	0.0	0.06846846846846846	0.0	0.06846846846846846	0.0	4.496402877697841	0.0	GAC	POPA	0.6	1056	GLU
0.009236842105263158	0.0	0.018	0.0	0.351	0.0	0.07027027027027027	0.0	0.07027027027027027	0.0	3.597122302158273	0.0	GAC	POPA	0.6	1057	LEU
0.009918367346938775	0.0	0.018	0.0	0.486	0.0	0.0972972972972973	0.0	0.0972972972972973	0.0	5.575539568345324	0.0	GAC	POPA	0.6	1058	VAL
0.009981818181818182	0.0	0.018	0.0	0.549	0.0	0.10990990990990991	0.0	0.10990990990990991	0.0	5.935251798561151	0.0	GAC	POPA	0.6	1059	GLU
0.009	0.0	0.009	0.0	0.396	0.0	0.07927927927927927	0.0	0.07927927927927927	0.0	4.856115107913669	0.0	GAC	POPA	0.6	1060	ILE
0.00923076923076923	0.0	0.018	0.0	0.36	0.0	0.07207207207207207	0.0	0.07207207207207207	0.0	4.496402877697841	0.0	GAC	POPA	0.6	1061	THR
0.00972	0.0	0.018	0.0	0.486	0.0	0.0972972972972973	0.0	0.0972972972972973	0.0	5.575539568345324	0.0	GAC	POPA	0.6	1062	ASN
0.00940909090909091	0.0	0.018	0.0	0.414	0.0	0.08288288288288288	0.0	0.08288288288288288	0.0	5.755395683453238	0.0	GAC	POPA	0.6	1063	ASP
0.00936734693877551	0.0	0.018	0.0	0.459	0.0	0.0918918918918919	0.0	0.0918918918918919	0.0	5.39568345323741	0.0	GAC	POPA	0.6	1064	ALA
0.009	0.0	0.009	0.0	0.306	0.0	0.06126126126126126	0.0	0.06126126126126126	0.0	3.9568345323741005	0.0	GAC	POPA	0.6	1065	THR
0.009	0.0	0.009	0.0	0.342	0.0	0.06846846846846846	0.0	0.06846846846846846	0.0	4.496402877697841	0.0	GAC	POPA	0.6	1066	MET
0.009782608695652175	0.0	0.018	0.0	0.45	0.0	0.09009009009009009	0.0	0.09009009009009009	0.0	5.39568345323741	0.0	GAC	POPA	0.6	1067	ALA
0.009818181818181818	0.0	0.018	0.0	0.432	0.0	0.08648648648648649	0.0	0.08648648648648649	0.0	5.39568345323741	0.0	GAC	POPA	0.6	1068	ASN
0.009710526315789473	0.0	0.018	0.0	0.369	0.0	0.07387387387387387	0.0	0.07387387387387387	0.0	3.9568345323741005	0.0	GAC	POPA	0.6	1069	LYS
0.009794117647058823	0.0	0.027	0.0	0.333	0.0	0.06666666666666667	0.0	0.06666666666666667	0.0	3.597122302158273	0.0	GAC	POPA	0.6	1070	ILE
0.009375	0.0	0.018	0.0	0.45	0.0	0.09009009009009009	0.0	0.09009009009009009	0.0	4.676258992805756	0.0	GAC	POPA	0.6	1071	ALA
0.009878048780487805	0.0	0.018	0.0	0.405	0.0	0.08108108108108109	0.0	0.08108108108108109	0.0	4.316546762589928	0.0	GAC	POPA	0.6	1072	GLU
0.009947368421052632	0.0	0.018	0.0	0.378	0.0	0.07567567567567568	0.0	0.07567567567567568	0.0	3.9568345323741005	0.0	GAC	POPA	0.6	1073	ALA
0.009923076923076923	0.0	0.018	0.0	0.387	0.0	0.07747747747747748	0.0	0.07747747747747748	0.0	4.676258992805756	0.0	GAC	POPA	0.6	1074	GLY
0.010067796610169492	0.0	0.018	0.0	0.594	0.0	0.11891891891891893	0.0	0.11891891891891893	0.0	7.014388489208632	0.0	GAC	POPA	0.6	1075	ALA
0.009620689655172413	0.0	0.018	0.0	0.558	0.0	0.11171171171171171	0.0	0.11171171171171171	0.0	7.194244604316546	0.0	GAC	POPA	0.6	1076	VAL
0.009775862068965519	0.0	0.018	0.0	0.567	0.0	0.11351351351351352	0.0	0.11351351351351352	0.0	6.654676258992806	0.0	GAC	POPA	0.6	1077	THR
0.0095	0.0	0.018	0.0	0.513	0.0	0.10270270270270271	0.0	0.10270270270270271	0.0	5.575539568345324	0.0	GAC	POPA	0.6	1078	ALA
0.009947368421052632	0.0	0.018	0.0	0.756	0.0	0.15135135135135136	0.0	0.15135135135135136	0.0	8.093525179856115	0.0	GAC	POPA	0.6	1079	LEU
0.010115044247787612	0.0	0.018	0.0	1.143	0.0	0.22882882882882882	0.0	0.22882882882882882	0.0	10.251798561151078	0.0	GAC	POPA	0.6	1080	PHE
0.009947368421052632	0.0	0.018	0.0	0.945	0.0	0.1891891891891892	0.0	0.1891891891891892	0.0	8.453237410071942	0.0	GAC	POPA	0.6	1081	ARG
0.0102375	0.0	0.027	0.0	0.819	0.0	0.16396396396396395	0.0	0.16396396396396395	0.0	8.453237410071942	0.0	GAC	POPA	0.6	1082	ILE
0.010391752577319589	0.0	0.018	0.0	1.008	0.0	0.2018018018018018	0.0	0.2018018018018018	0.0	10.251798561151078	0.0	GAC	POPA	0.6	1083	ILE
0.010193877551020409	0.0	0.027	0.0	0.999	0.0	0.2	0.0	0.2	0.0	10.431654676258994	0.0	GAC	POPA	0.6	1084	ASP
0.009861702127659576	0.0	0.018	0.0	0.927	0.0	0.18558558558558558	0.0	0.18558558558558558	0.0	8.992805755395683	0.0	GAC	POPA	0.6	1085	GLU
0.010231578947368421	0.0	0.027	0.0	0.972	0.0	0.1945945945945946	0.0	0.1945945945945946	0.0	8.453237410071942	0.0	GAC	POPA	0.6	1086	TYR
0.01036046511627907	0.0	0.018	0.0	0.891	0.0	0.1783783783783784	0.0	0.1783783783783784	0.0	10.251798561151078	0.0	GAC	POPA	0.6	1087	GLY
0.010894736842105263	0.0	0.027	0.0	1.242	0.0	0.24864864864864866	0.0	0.24864864864864866	0.0	12.050359712230216	0.0	GAC	POPA	0.6	1088	ASP
0.010314606741573034	0.0	0.027	0.0	0.918	0.0	0.1837837837837838	0.0	0.1837837837837838	0.0	9.532374100719425	0.0	GAC	POPA	0.6	1089	ASP
0.01044	0.0	0.036	0.0	1.044	0.0	0.209009009009009	0.0	0.209009009009009	0.0	11.33093525179856	0.0	GAC	POPA	0.6	1090	GLU
0.009863013698630137	0.0	0.027	0.0	0.72	0.0	0.14414414414414414	0.0	0.14414414414414414	0.0	8.093525179856115	0.0	GAC	POPA	0.6	1091	GLN
0.009870967741935483	0.0	0.027	0.0	0.612	0.0	0.12252252252252252	0.0	0.12252252252252252	0.0	7.374100719424461	0.0	GAC	POPA	0.6	1092	LEU
0.010329545454545454	0.0	0.027	0.0	0.909	0.0	0.18198198198198198	0.0	0.18198198198198198	0.0	10.431654676258994	0.0	GAC	POPA	0.6	1093	THR
0.009791208791208792	0.0	0.018	0.0	0.891	0.0	0.1783783783783784	0.0	0.1783783783783784	0.0	9.892086330935252	0.0	GAC	POPA	0.6	1094	VAL
0.010451612903225807	0.0	0.018	0.0	0.648	0.0	0.12972972972972974	0.0	0.12972972972972974	0.0	7.194244604316546	0.0	GAC	POPA	0.6	1095	GLN
0.010074626865671642	0.0	0.027	0.0	0.675	0.0	0.13513513513513514	0.0	0.13513513513513514	0.0	8.093525179856115	0.0	GAC	POPA	0.6	1096	ALA
0.010022727272727272	0.0	0.027	0.0	0.882	0.0	0.17657657657657658	0.0	0.17657657657657658	0.0	10.071942446043165	0.0	GAC	POPA	0.6	1097	ALA
0.009975903614457831	0.0	0.018	0.0	0.828	0.0	0.16576576576576577	0.0	0.16576576576576577	0.0	8.81294964028777	0.0	GAC	POPA	0.6	1098	GLU
0.009671641791044776	0.0	0.018	0.0	0.648	0.0	0.12972972972972974	0.0	0.12972972972972974	0.0	7.553956834532374	0.0	GAC	POPA	0.6	1099	VAL
0.01	0.0	0.027	0.0	0.81	0.0	0.16216216216216217	0.0	0.16216216216216217	0.0	8.453237410071942	0.0	GAC	POPA	0.6	1100	LEU
0.009931034482758621	0.0	0.027	0.0	0.864	0.0	0.17297297297297298	0.0	0.17297297297297298	0.0	9.172661870503598	0.0	GAC	POPA	0.6	1101	ALA
0.009972972972972973	0.0	0.018	0.0	0.738	0.0	0.14774774774774774	0.0	0.14774774774774774	0.0	8.273381294964029	0.0	GAC	POPA	0.6	1102	LEU
0.010327868852459015	0.0	0.027	0.0	0.63	0.0	0.12612612612612611	0.0	0.12612612612612611	0.0	6.654676258992806	0.0	GAC	POPA	0.6	1103	LEU
0.010265625	0.0	0.027	0.0	0.657	0.0	0.13153153153153152	0.0	0.13153153153153152	0.0	7.014388489208632	0.0	GAC	POPA	0.6	1104	GLY
0.01017391304347826	0.0	0.018	0.0	0.702	0.0	0.14054054054054055	0.0	0.14054054054054055	0.0	7.7338129496402885	0.0	GAC	POPA	0.6	1105	ALA
0.01003846153846154	0.0	0.018	0.0	0.783	0.0	0.15675675675675677	0.0	0.15675675675675677	0.0	7.374100719424461	0.0	GAC	POPA	0.6	1106	PHE
0.010097560975609756	0.0	0.027	0.0	0.828	0.0	0.16576576576576577	0.0	0.16576576576576577	0.0	8.633093525179856	0.0	GAC	POPA	0.6	1107	GLU
0.0096	0.0	0.027	0.0	0.72	0.0	0.14414414414414414	0.0	0.14414414414414414	0.0	6.654676258992806	0.0	GAC	POPA	0.6	1108	ASP
0.009627906976744186	0.0	0.018	0.0	0.828	0.0	0.16576576576576577	0.0	0.16576576576576577	0.0	8.273381294964029	0.0	GAC	POPA	0.6	1109	LEU
0.01035483870967742	0.0	0.027	0.0	0.963	0.0	0.1927927927927928	0.0	0.1927927927927928	0.0	8.453237410071942	0.0	GAC	POPA	0.6	1110	ARG
0.01006578947368421	0.0	0.018	0.0	0.765	0.0	0.15315315315315314	0.0	0.15315315315315314	0.0	7.553956834532374	0.0	GAC	POPA	0.6	1111	ARG
0.010271739130434781	0.0	0.018	0.0	0.945	0.0	0.1891891891891892	0.0	0.1891891891891892	0.0	9.532374100719425	0.0	GAC	POPA	0.6	1112	PHE
0.010135922330097087	0.0	0.027	0.0	1.044	0.0	0.209009009009009	0.0	0.209009009009009	0.0	9.892086330935252	0.0	GAC	POPA	0.6	1113	TYR
0.00976056338028169	0.0	0.018	0.0	0.693	0.0	0.13873873873873874	0.0	0.13873873873873874	0.0	7.7338129496402885	0.0	GAC	POPA	0.6	1114	ASP
0.010186813186813188	0.0	0.027	0.0	0.927	0.0	0.18558558558558558	0.0	0.18558558558558558	0.0	10.431654676258994	0.0	GAC	POPA	0.6	1115	ASN
0.010272727272727272	0.0	0.027	0.0	1.017	0.0	0.2036036036036036	0.0	0.2036036036036036	0.0	10.611510791366907	0.0	GAC	POPA	0.6	1116	ASP
0.010345794392523365	0.0	0.027	0.0	1.107	0.0	0.22162162162162163	0.0	0.22162162162162163	0.0	12.589928057553957	0.0	GAC	POPA	0.6	1117	VAL
0.010810975609756097	0.0	0.027	0.0	1.773	0.0	0.35495495495495494	0.0	0.35495495495495494	0.0	15.107913669064748	0.0	GAC	POPA	0.6	1118	ARG
0.010333333333333333	0.0	0.027	0.0	1.395	0.0	0.27927927927927926	0.0	0.27927927927927926	0.0	11.870503597122301	0.0	GAC	POPA	0.6	1119	PHE
0.010073394495412844	0.0	0.027	0.0	1.098	0.0	0.21981981981981982	0.0	0.21981981981981982	0.0	11.510791366906476	0.0	GAC	POPA	0.6	1120	PRO
0.01062992125984252	0.0	0.036	0.0	1.35	0.0	0.2702702702702703	0.0	0.2702702702702703	0.0	13.489208633093524	0.0	GAC	POPA	0.6	1121	ALA
0.010705882352941176	0.0	0.036	0.0	1.638	0.0	0.3279279279279279	0.0	0.3279279279279279	0.0	13.66906474820144	0.0	GAC	POPA	0.6	1122	GLN
0.010487603305785125	0.0	0.027	0.0	1.269	0.0	0.25405405405405407	0.0	0.25405405405405407	0.0	12.769784172661872	0.0	GAC	POPA	0.6	1123	VAL
0.010512	0.0	0.027	0.0	1.314	0.0	0.26306306306306304	0.0	0.26306306306306304	0.0	13.489208633093524	0.0	GAC	POPA	0.6	1124	LEU
0.010941176470588235	0.0	0.027	0.0	1.674	0.0	0.33513513513513515	0.0	0.33513513513513515	0.0	16.366906474820144	0.0	GAC	POPA	0.6	1125	THR
0.010723404255319148	0.0	0.027	0.0	1.512	0.0	0.3027027027027027	0.0	0.3027027027027027	0.0	14.388489208633093	0.0	GAC	POPA	0.6	1126	ALA
0.010575	0.0	0.027	0.0	1.269	0.0	0.25405405405405407	0.0	0.25405405405405407	0.0	13.489208633093524	0.0	GAC	POPA	0.6	1127	ALA
0.010834394904458599	0.0	0.027	0.0	1.701	0.0	0.34054054054054056	0.0	0.34054054054054056	0.0	15.827338129496402	0.0	GAC	POPA	0.6	1128	LEU
0.010833333333333334	0.0	0.027	0.0	1.755	0.0	0.35135135135135137	0.0	0.35135135135135137	0.0	17.086330935251798	0.0	GAC	POPA	0.6	1129	THR
0.011579617834394904	0.0	0.027	0.0	1.818	0.0	0.36396396396396397	0.0	0.36396396396396397	0.0	15.647482014388489	0.0	GAC	POPA	0.6	1130	LYS
0.010744186046511627	0.0	0.027	0.0	1.386	0.0	0.2774774774774775	0.0	0.2774774774774775	0.0	13.309352517985612	0.0	GAC	POPA	0.6	1131	GLN
0.010837696335078533	0.0	0.036	0.0	2.07	0.0	0.4144144144144144	0.0	0.4144144144144144	0.0	18.884892086330936	0.0	GAC	POPA	0.6	1132	LYS
0.01069811320754717	0.0	0.027	0.0	1.701	0.0	0.34054054054054056	0.0	0.34054054054054056	0.0	18.165467625899282	0.0	GAC	POPA	0.6	1133	ASN
0.01003846153846154	0.0	0.027	0.0	1.305	0.0	0.26126126126126126	0.0	0.26126126126126126	0.0	13.66906474820144	0.0	GAC	POPA	0.6	1134	ASN
0.010328859060402686	0.0	0.027	0.0	1.539	0.0	0.3081081081081081	0.0	0.3081081081081081	0.0	15.467625899280577	0.0	GAC	POPA	0.6	1135	GLU
0.009860869565217392	0.0	0.027	0.0	1.134	0.0	0.22702702702702704	0.0	0.22702702702702704	0.0	12.410071942446043	0.0	GAC	POPA	0.6	1136	THR
0.010297297297297297	0.0	0.027	0.0	1.143	0.0	0.22882882882882882	0.0	0.22882882882882882	0.0	11.870503597122301	0.0	GAC	POPA	0.6	1137	ALA
0.010043478260869565	0.0	0.027	0.0	1.386	0.0	0.2774774774774775	0.0	0.2774774774774775	0.0	14.028776978417264	0.0	GAC	POPA	0.6	1138	VAL
0.010142857142857143	0.0	0.027	0.0	1.278	0.0	0.25585585585585585	0.0	0.25585585585585585	0.0	12.410071942446043	0.0	GAC	POPA	0.6	1139	VAL
0.01020472440944882	0.0	0.018	0.0	1.296	0.0	0.2594594594594595	0.0	0.2594594594594595	0.0	12.050359712230216	0.0	GAC	POPA	0.6	1140	HIS
0.010596774193548387	0.0	0.036	0.0	1.314	0.0	0.26306306306306304	0.0	0.26306306306306304	0.0	12.949640287769784	0.0	GAC	POPA	0.6	1141	LEU
0.0104375	0.0	0.027	0.0	1.503	0.0	0.3009009009009009	0.0	0.3009009009009009	0.0	14.748201438848922	0.0	GAC	POPA	0.6	1142	LEU
0.00996923076923077	0.0	0.018	0.0	1.296	0.0	0.2594594594594595	0.0	0.2594594594594595	0.0	12.410071942446043	0.0	GAC	POPA	0.6	1143	ASP
0.01010377358490566	0.0	0.027	0.0	1.071	0.0	0.21441441441441442	0.0	0.21441441441441442	0.0	11.33093525179856	0.0	GAC	POPA	0.6	1144	VAL
0.010533333333333334	0.0	0.027	0.0	1.422	0.0	0.28468468468468466	0.0	0.28468468468468466	0.0	14.568345323741008	0.0	GAC	POPA	0.6	1145	LEU
0.010664383561643835	0.0	0.027	0.0	1.557	0.0	0.3117117117117117	0.0	0.3117117117117117	0.0	13.848920863309353	0.0	GAC	POPA	0.6	1146	ASN
0.010401639344262296	0.0	0.027	0.0	1.269	0.0	0.25405405405405407	0.0	0.25405405405405407	0.0	11.690647482014388	0.0	GAC	POPA	0.6	1147	LYS
0.009951923076923077	0.0	0.027	0.0	1.035	0.0	0.2072072072072072	0.0	0.2072072072072072	0.0	11.33093525179856	0.0	GAC	POPA	0.6	1148	LEU
0.010379032258064518	0.0	0.027	0.0	1.287	0.0	0.25765765765765763	0.0	0.25765765765765763	0.0	14.568345323741008	0.0	GAC	POPA	0.6	1149	ALA
0.010425	0.0	0.027	0.0	1.251	0.0	0.25045045045045045	0.0	0.25045045045045045	0.0	12.949640287769784	0.0	GAC	POPA	0.6	1150	THR
0.010883720930232557	0.0	0.027	0.0	1.404	0.0	0.2810810810810811	0.0	0.2810810810810811	0.0	14.388489208633093	0.0	GAC	POPA	0.6	1151	SER
0.01128358208955224	0.0	0.036	0.0	1.512	0.0	0.3027027027027027	0.0	0.3027027027027027	0.0	13.309352517985612	0.0	GAC	POPA	0.6	1152	GLU
0.010598684210526316	0.0	0.045	0.0	1.611	0.0	0.3225225225225225	0.0	0.3225225225225225	0.0	14.388489208633093	0.0	GAC	POPA	0.6	1153	ASP
0.01134375	0.0	0.036	0.0	2.178	0.0	0.436036036036036	0.0	0.436036036036036	0.0	17.446043165467625	0.0	GAC	POPA	0.6	1154	ARG
0.010392265193370165	0.0	0.036	0.0	1.881	0.0	0.37657657657657656	0.0	0.37657657657657656	0.0	16.906474820143885	0.0	GAC	POPA	0.6	1155	ALA
0.010945945945945947	0.0	0.036	0.0	1.62	0.0	0.32432432432432434	0.0	0.32432432432432434	0.0	15.287769784172662	0.0	GAC	POPA	0.6	1156	VAL
0.01067065868263473	0.0	0.036	0.0	1.782	0.0	0.3567567567567568	0.0	0.3567567567567568	0.0	16.72661870503597	0.0	GAC	POPA	0.6	1157	LEU
0.011288793103448276	0.0	0.036	0.0	2.619	0.0	0.5243243243243243	0.0	0.5243243243243243	0.0	22.48201438848921	0.0	GAC	POPA	0.6	1158	ARG
0.010602094240837696	0.0	0.036	0.0	2.025	0.0	0.40540540540540543	0.0	0.40540540540540543	0.0	18.525179856115106	0.0	GAC	POPA	0.6	1159	GLU
0.010636363636363637	0.0	0.036	0.0	1.755	0.0	0.35135135135135137	0.0	0.35135135135135137	0.0	16.72661870503597	0.0	GAC	POPA	0.6	1160	LEU
0.0106875	0.0	0.036	0.0	1.539	0.0	0.3081081081081081	0.0	0.3081081081081081	0.0	17.086330935251798	0.0	GAC	POPA	0.6	1161	GLY
0.010810650887573964	0.0	0.036	0.0	1.827	0.0	0.36576576576576575	0.0	0.36576576576576575	0.0	17.985611510791365	0.0	GAC	POPA	0.6	1162	VAL
0.01125	0.0	0.036	0.0	2.07	0.0	0.4144144144144144	0.0	0.4144144144144144	0.0	19.06474820143885	0.0	GAC	POPA	0.6	1163	MET
0.011359223300970875	0.0	0.027	0.0	2.34	0.0	0.46846846846846846	0.0	0.46846846846846846	0.0	22.12230215827338	0.0	GAC	POPA	0.6	1164	GLU
0.011261780104712042	0.0	0.036	0.0	2.151	0.0	0.4306306306306306	0.0	0.4306306306306306	0.0	19.60431654676259	0.0	GAC	POPA	0.6	1165	GLN
0.010809523809523809	0.0	0.027	0.0	2.043	0.0	0.409009009009009	0.0	0.409009009009009	0.0	19.06474820143885	0.0	GAC	POPA	0.6	1166	VAL
0.011148648648648648	0.0	0.036	0.0	2.475	0.0	0.4954954954954955	0.0	0.4954954954954955	0.0	22.66187050359712	0.0	GAC	POPA	0.6	1167	ALA
0.011374468085106382	0.0	0.027	0.0	2.673	0.0	0.5351351351351351	0.0	0.5351351351351351	0.0	23.92086330935252	0.0	GAC	POPA	0.6	1168	ASP
0.010763819095477387	0.0	0.036	0.0	2.142	0.0	0.42882882882882883	0.0	0.42882882882882883	0.0	20.863309352517987	0.0	GAC	POPA	0.6	1169	ALA
0.010937219730941704	0.0	0.045	0.0	2.439	0.0	0.4882882882882883	0.0	0.4882882882882883	0.0	21.942446043165468	0.0	GAC	POPA	0.6	1170	MET
0.011524752475247526	0.0	0.036	0.0	3.492	0.0	0.6990990990990991	0.0	0.6990990990990991	0.0	26.618705035971225	0.0	GAC	POPA	0.6	1171	ARG
0.01121917808219178	0.0	0.036	0.0	2.457	0.0	0.4918918918918919	0.0	0.4918918918918919	0.0	23.381294964028775	0.0	GAC	POPA	0.6	1172	VAL
0.011461883408071749	0.0	0.036	0.0	2.556	0.0	0.5117117117117117	0.0	0.5117117117117117	0.0	22.302158273381295	0.0	GAC	POPA	0.6	1173	HIS
0.01184433962264151	0.0	0.045	0.0	2.511	0.0	0.5027027027027027	0.0	0.5027027027027027	0.0	22.302158273381295	0.0	GAC	POPA	0.6	1174	SER
0.011205882352941177	0.0	0.045	0.0	2.286	0.0	0.45765765765765765	0.0	0.45765765765765765	0.0	21.58273381294964	0.0	GAC	POPA	0.6	1175	GLU
0.01048235294117647	0.0	0.027	0.0	1.782	0.0	0.3567567567567568	0.0	0.3567567567567568	0.0	17.985611510791365	0.0	GAC	POPA	0.6	1176	SER
0.010719745222929936	0.0	0.036	0.0	1.683	0.0	0.33693693693693694	0.0	0.33693693693693694	0.0	17.26618705035971	0.0	GAC	POPA	0.6	1177	GLU
0.01	0.0	0.027	0.0	1.44	0.0	0.2882882882882883	0.0	0.2882882882882883	0.0	15.287769784172662	0.0	GAC	POPA	0.6	1178	ALA
0.010657894736842106	0.0	0.027	0.0	1.62	0.0	0.32432432432432434	0.0	0.32432432432432434	0.0	16.18705035971223	0.0	GAC	POPA	0.6	1179	VAL
0.011076923076923076	0.0	0.036	0.0	2.016	0.0	0.4036036036036036	0.0	0.4036036036036036	0.0	19.60431654676259	0.0	GAC	POPA	0.6	1180	THR
0.010484536082474228	0.0	0.045	0.0	2.034	0.0	0.4072072072072072	0.0	0.4072072072072072	0.0	17.446043165467625	0.0	GAC	POPA	0.6	1181	ARG
0.010341614906832297	0.0	0.027	0.0	1.665	0.0	0.3333333333333333	0.0	0.3333333333333333	0.0	14.748201438848922	0.0	GAC	POPA	0.6	1182	LEU
0.010469387755102042	0.0	0.027	0.0	1.539	0.0	0.3081081081081081	0.0	0.3081081081081081	0.0	16.18705035971223	0.0	GAC	POPA	0.6	1183	GLY
0.010459459459459461	0.0	0.027	0.0	1.548	0.0	0.3099099099099099	0.0	0.3099099099099099	0.0	16.366906474820144	0.0	GAC	POPA	0.6	1184	GLY
0.010680722891566265	0.0	0.027	0.0	1.773	0.0	0.35495495495495494	0.0	0.35495495495495494	0.0	15.827338129496402	0.0	GAC	POPA	0.6	1185	GLU
0.010509316770186334	0.0	0.027	0.0	1.692	0.0	0.3387387387387387	0.0	0.3387387387387387	0.0	16.906474820143885	0.0	GAC	POPA	0.6	1186	LEU
0.01128688524590164	0.0	0.036	0.0	2.754	0.0	0.5513513513513514	0.0	0.5513513513513514	0.0	21.402877697841728	0.0	GAC	POPA	0.6	1187	PHE
0.010508670520231213	0.0	0.027	0.0	1.818	0.0	0.36396396396396397	0.0	0.36396396396396397	0.0	17.086330935251798	0.0	GAC	POPA	0.6	1188	ALA
0.010654054054054053	0.0	0.036	0.0	1.971	0.0	0.3945945945945946	0.0	0.3945945945945946	0.0	18.165467625899282	0.0	GAC	POPA	0.6	1189	LYS
0.011163934426229509	0.0	0.045	0.0	2.043	0.0	0.409009009009009	0.0	0.409009009009009	0.0	19.784172661870503	0.0	GAC	POPA	0.6	1190	MET
0.010241379310344828	0.0	0.027	0.0	1.485	0.0	0.2972972972972973	0.0	0.2972972972972973	0.0	15.827338129496402	0.0	GAC	POPA	0.6	1191	GLY
0.010306451612903226	0.0	0.027	0.0	1.917	0.0	0.3837837837837838	0.0	0.3837837837837838	0.0	18.884892086330936	0.0	GAC	POPA	0.6	1192	ALA
0.010636363636363637	0.0	0.027	0.0	2.106	0.0	0.42162162162162165	0.0	0.42162162162162165	0.0	19.244604316546763	0.0	GAC	POPA	0.6	1193	ASP
0.010671428571428571	0.0	0.027	0.0	2.241	0.0	0.4486486486486487	0.0	0.4486486486486487	0.0	21.223021582733814	0.0	GAC	POPA	0.6	1194	GLU
0.01095475113122172	0.0	0.036	0.0	2.421	0.0	0.4846846846846847	0.0	0.4846846846846847	0.0	23.201438848920862	0.0	GAC	POPA	0.6	1195	GLN
0.01069506726457399	0.0	0.027	0.0	2.385	0.0	0.4774774774774775	0.0	0.4774774774774775	0.0	23.201438848920862	0.0	GAC	POPA	0.6	1196	ILE
0.011172413793103447	0.0	0.036	0.0	2.916	0.0	0.5837837837837838	0.0	0.5837837837837838	0.0	24.640287769784173	0.0	GAC	POPA	0.6	1197	LYS
0.011076923076923076	0.0	0.045	0.0	2.592	0.0	0.518918918918919	0.0	0.518918918918919	0.0	24.46043165467626	0.0	GAC	POPA	0.6	1198	SER
0.011276679841897234	0.0	0.036	0.0	2.853	0.0	0.5711711711711712	0.0	0.5711711711711712	0.0	27.33812949640288	0.0	GAC	POPA	0.6	1199	LEU
0.011196850393700788	0.0	0.036	0.0	2.844	0.0	0.5693693693693693	0.0	0.5693693693693693	0.0	27.33812949640288	0.0	GAC	POPA	0.6	1200	MET
0.01153231939163498	0.0	0.036	0.0	3.033	0.0	0.6072072072072072	0.0	0.6072072072072072	0.0	27.33812949640288	0.0	GAC	POPA	0.6	1201	LEU
0.011667752442996743	0.0	0.054	0.0	3.582	0.0	0.7171171171171171	0.0	0.7171171171171171	0.0	30.39568345323741	0.0	GAC	POPA	0.6	1202	GLN
0.011430656934306569	0.0	0.036	0.0	3.132	0.0	0.6270270270270271	0.0	0.6270270270270271	0.0	30.215827338129497	0.0	GAC	POPA	0.6	1203	ILE
0.012046153846153845	0.0	0.036	0.0	3.132	0.0	0.6270270270270271	0.0	0.6270270270270271	0.0	28.9568345323741	0.0	GAC	POPA	0.6	1204	ILE
0.011626334519572954	0.0	0.036	0.0	3.267	0.0	0.654054054054054	0.0	0.654054054054054	0.0	29.856115107913666	0.0	GAC	POPA	0.6	1205	GLU
0.011873684210526314	0.0	0.045	0.0	3.384	0.0	0.6774774774774774	0.0	0.6774774774774774	0.0	31.83453237410072	0.0	GAC	POPA	0.6	1206	THR
0.011650684931506849	0.0	0.045	0.0	3.402	0.0	0.6810810810810811	0.0	0.6810810810810811	0.0	32.37410071942446	0.0	GAC	POPA	0.6	1207	VAL
0.012272727272727272	0.0	0.036	0.0	3.645	0.0	0.7297297297297297	0.0	0.7297297297297297	0.0	31.654676258992804	0.0	GAC	POPA	0.6	1208	GLU
0.011802768166089965	0.0	0.045	0.0	3.411	0.0	0.6828828828828829	0.0	0.6828828828828829	0.0	32.194244604316545	0.0	GAC	POPA	0.6	1209	SER
0.012082677165354331	0.0	0.036	0.0	3.069	0.0	0.6144144144144145	0.0	0.6144144144144145	0.0	33.81294964028777	0.0	GAC	POPA	0.6	1210	GLY
0.0120920245398773	0.0	0.063	0.0	3.942	0.0	0.7891891891891892	0.0	0.7891891891891892	0.0	36.8705035971223	0.0	GAC	POPA	0.6	1211	ALA
0.012830903790087464	0.0	0.072	0.0	4.401	0.0	0.8810810810810811	0.0	0.8810810810810811	0.0	39.92805755395683	0.0	GAC	POPA	0.6	1212	GLU
0.01224107142857143	0.0	0.072	0.0	4.113	0.0	0.8234234234234235	0.0	0.8234234234234235	0.0	38.489208633093526	0.0	GAC	POPA	0.6	1213	ASP
0.012212218649517685	0.0	0.036	0.0	3.798	0.0	0.7603603603603604	0.0	0.7603603603603604	0.0	36.15107913669065	0.0	GAC	POPA	0.6	1214	THR
0.012009287925696594	0.0	0.036	0.0	3.879	0.0	0.7765765765765765	0.0	0.7765765765765765	0.0	35.61151079136691	0.0	GAC	POPA	0.6	1215	ALA
0.01213953488372093	0.0	0.036	0.0	4.176	0.0	0.836036036036036	0.0	0.836036036036036	0.0	35.07194244604317	0.0	GAC	POPA	0.6	1216	GLN
0.011949832775919733	0.0	0.036	0.0	3.573	0.0	0.7153153153153153	0.0	0.7153153153153153	0.0	33.45323741007194	0.0	GAC	POPA	0.6	1217	THR
0.01159731543624161	0.0	0.045	0.0	3.456	0.0	0.6918918918918919	0.0	0.6918918918918919	0.0	32.014388489208635	0.0	GAC	POPA	0.6	1218	VAL
0.011726384364820848	0.0	0.036	0.0	3.6	0.0	0.7207207207207207	0.0	0.7207207207207207	0.0	32.014388489208635	0.0	GAC	POPA	0.6	1219	ASP
0.011377926421404682	0.0	0.036	0.0	3.402	0.0	0.6810810810810811	0.0	0.6810810810810811	0.0	29.496402877697843	0.0	GAC	POPA	0.6	1220	ILE
0.01175912408759124	0.0	0.027	0.0	3.222	0.0	0.645045045045045	0.0	0.645045045045045	0.0	28.597122302158272	0.0	GAC	POPA	0.6	1221	LEU
0.01159927797833935	0.0	0.036	0.0	3.213	0.0	0.6432432432432432	0.0	0.6432432432432432	0.0	28.41726618705036	0.0	GAC	POPA	0.6	1222	CYS
0.011017937219730942	0.0	0.036	0.0	2.457	0.0	0.4918918918918919	0.0	0.4918918918918919	0.0	23.92086330935252	0.0	GAC	POPA	0.6	1223	GLY
0.011894904458598726	0.0	0.045	0.0	3.735	0.0	0.7477477477477478	0.0	0.7477477477477478	0.0	27.51798561151079	0.0	GAC	POPA	0.6	1224	ARG
0.01111336032388664	0.0	0.036	0.0	2.745	0.0	0.5495495495495496	0.0	0.5495495495495496	0.0	26.43884892086331	0.0	GAC	POPA	0.6	1225	LEU
0.010792828685258965	0.0	0.036	0.0	2.709	0.0	0.5423423423423424	0.0	0.5423423423423424	0.0	23.92086330935252	0.0	GAC	POPA	0.6	1226	ALA
0.010942731277533039	0.0	0.036	0.0	2.484	0.0	0.4972972972972973	0.0	0.4972972972972973	0.0	23.021582733812952	0.0	GAC	POPA	0.6	1227	VAL
0.011492805755395684	0.0	0.036	0.0	3.195	0.0	0.6396396396396397	0.0	0.6396396396396397	0.0	24.640287769784173	0.0	GAC	POPA	0.6	1228	PHE
0.010576923076923076	0.0	0.027	0.0	2.475	0.0	0.4954954954954955	0.0	0.4954954954954955	0.0	21.402877697841728	0.0	GAC	POPA	0.6	1229	LEU
0.010164179104477613	0.0	0.036	0.0	2.043	0.0	0.409009009009009	0.0	0.409009009009009	0.0	19.424460431654676	0.0	GAC	POPA	0.6	1230	ALA
0.010548387096774194	0.0	0.036	0.0	1.962	0.0	0.3927927927927928	0.0	0.3927927927927928	0.0	17.805755395683455	0.0	GAC	POPA	0.6	1231	ALA
0.010352331606217617	0.0	0.027	0.0	1.998	0.0	0.4	0.0	0.4	0.0	17.62589928057554	0.0	GAC	POPA	0.6	1232	PRO
0.010585492227979276	0.0	0.036	0.0	2.043	0.0	0.409009009009009	0.0	0.409009009009009	0.0	18.705035971223023	0.0	GAC	POPA	0.6	1233	LEU
0.010224852071005916	0.0	0.027	0.0	1.728	0.0	0.34594594594594597	0.0	0.34594594594594597	0.0	16.906474820143885	0.0	GAC	POPA	0.6	1234	GLU
0.010654054054054053	0.0	0.036	0.0	1.971	0.0	0.3945945945945946	0.0	0.3945945945945946	0.0	18.345323741007196	0.0	GAC	POPA	0.6	1235	ASP
0.011098445595854923	0.0	0.027	0.0	2.142	0.0	0.42882882882882883	0.0	0.42882882882882883	0.0	19.06474820143885	0.0	GAC	POPA	0.6	1236	PRO
0.011454545454545453	0.0	0.045	0.0	2.898	0.0	0.5801801801801801	0.0	0.5801801801801801	0.0	21.58273381294964	0.0	GAC	POPA	0.6	1237	ARG
0.010716279069767442	0.0	0.027	0.0	2.304	0.0	0.46126126126126127	0.0	0.46126126126126127	0.0	21.223021582733814	0.0	GAC	POPA	0.6	1238	ASP
0.010808612440191387	0.0	0.027	0.0	2.259	0.0	0.45225225225225224	0.0	0.45225225225225224	0.0	20.863309352517987	0.0	GAC	POPA	0.6	1239	ALA
0.010871681415929204	0.0	0.027	0.0	2.457	0.0	0.4918918918918919	0.0	0.4918918918918919	0.0	22.48201438848921	0.0	GAC	POPA	0.6	1240	LEU
0.011028688524590163	0.0	0.036	0.0	2.691	0.0	0.5387387387387388	0.0	0.5387387387387388	0.0	23.561151079136692	0.0	GAC	POPA	0.6	1241	GLN
0.011715254237288137	0.0	0.027	0.0	3.456	0.0	0.6918918918918919	0.0	0.6918918918918919	0.0	27.697841726618705	0.0	GAC	POPA	0.6	1242	HIS
0.010987012987012988	0.0	0.027	0.0	2.538	0.0	0.5081081081081081	0.0	0.5081081081081081	0.0	24.100719424460433	0.0	GAC	POPA	0.6	1243	THR
0.011525691699604743	0.0	0.036	0.0	2.916	0.0	0.5837837837837838	0.0	0.5837837837837838	0.0	27.15827338129496	0.0	GAC	POPA	0.6	1244	GLU
0.011979933110367892	0.0	0.045	0.0	3.582	0.0	0.7171171171171171	0.0	0.7171171171171171	0.0	29.676258992805753	0.0	GAC	POPA	0.6	1245	LYS
0.011511627906976744	0.0	0.036	0.0	2.97	0.0	0.5945945945945946	0.0	0.5945945945945946	0.0	27.15827338129496	0.0	GAC	POPA	0.6	1246	CYS
0.011334586466165414	0.0	0.036	0.0	3.015	0.0	0.6036036036036037	0.0	0.6036036036036037	0.0	29.136690647482016	0.0	GAC	POPA	0.6	1247	LEU
0.011462264150943396	0.0	0.045	0.0	2.43	0.0	0.4864864864864865	0.0	0.4864864864864865	0.0	27.697841726618705	0.0	GAC	POPA	0.6	1248	GLY
0.011833333333333335	0.0	0.036	0.0	3.195	0.0	0.6396396396396397	0.0	0.6396396396396397	0.0	29.676258992805753	0.0	GAC	POPA	0.6	1249	SER
0.011476510067114094	0.0	0.036	0.0	3.42	0.0	0.6846846846846847	0.0	0.6846846846846847	0.0	31.47482014388489	0.0	GAC	POPA	0.6	1250	LEU
0.01178125	0.0	0.036	0.0	3.393	0.0	0.6792792792792792	0.0	0.6792792792792792	0.0	32.194244604316545	0.0	GAC	POPA	0.6	1251	VAL
0.01137	0.0	0.027	0.0	3.411	0.0	0.6828828828828829	0.0	0.6828828828828829	0.0	35.25179856115108	0.0	GAC	POPA	0.6	1252	ALA
0.01188109756097561	0.0	0.045	0.0	3.897	0.0	0.7801801801801802	0.0	0.7801801801801802	0.0	36.69064748201439	0.0	GAC	POPA	0.6	1253	THR
0.011825581395348837	0.0	0.036	0.0	4.068	0.0	0.8144144144144144	0.0	0.8144144144144144	0.0	37.76978417266187	0.0	GAC	POPA	0.6	1254	LEU
0.012034883720930234	0.0	0.045	0.0	4.14	0.0	0.8288288288288288	0.0	0.8288288288288288	0.0	39.74820143884892	0.0	GAC	POPA	0.6	1255	GLN
0.011707520891364903	0.0	0.045	0.0	4.203	0.0	0.8414414414414414	0.0	0.8414414414414414	0.0	40.827338129496404	0.0	GAC	POPA	0.6	1256	THR
0.013066381156316916	0.0	0.063	0.0	6.102	0.0	1.2216216216216216	0.0	1.2216216216216216	0.0	44.96402877697842	0.0	GAC	POPA	0.6	1257	TYR
0.012074380165289255	0.0	0.045	0.0	4.383	0.0	0.8774774774774775	0.0	0.8774774774774775	0.0	40.827338129496404	0.0	GAC	POPA	0.6	1258	PRO
0.011727272727272729	0.0	0.036	0.0	3.483	0.0	0.6972972972972973	0.0	0.6972972972972973	0.0	37.76978417266187	0.0	GAC	POPA	0.6	1259	GLY
0.011707964601769913	0.0	0.054	0.0	3.969	0.0	0.7945945945945946	0.0	0.7945945945945946	0.0	38.1294964028777	0.0	GAC	POPA	0.6	1260	SER
0.012219941348973607	0.0	0.054	0.0	4.167	0.0	0.8342342342342343	0.0	0.8342342342342343	0.0	36.69064748201439	0.0	GAC	POPA	0.6	1261	GLU
0.01214010989010989	0.0	0.036	0.0	4.419	0.0	0.8846846846846846	0.0	0.8846846846846846	0.0	33.992805755395686	0.0	GAC	POPA	0.6	1262	ARG
0.012	0.0	0.045	0.0	3.852	0.0	0.7711711711711712	0.0	0.7711711711711712	0.0	32.913669064748206	0.0	GAC	POPA	0.6	1263	LEU
0.012147239263803681	0.0	0.054	0.0	3.96	0.0	0.7927927927927928	0.0	0.7927927927927928	0.0	35.431654676258994	0.0	GAC	POPA	0.6	1264	GLU
0.011440677966101695	0.0	0.045	0.0	2.7	0.0	0.5405405405405406	0.0	0.5405405405405406	0.0	27.15827338129496	0.0	GAC	POPA	0.6	1265	GLY
0.011784172661870504	0.0	0.036	0.0	3.276	0.0	0.6558558558558558	0.0	0.6558558558558558	0.0	28.597122302158272	0.0	GAC	POPA	0.6	1266	ASN
0.011622302158273382	0.0	0.036	0.0	3.231	0.0	0.6468468468468469	0.0	0.6468468468468469	0.0	30.035971223021583	0.0	GAC	POPA	0.6	1267	VAL
0.011482758620689655	0.0	0.036	0.0	2.997	0.0	0.6	0.0	0.6	0.0	28.05755395683453	0.0	GAC	POPA	0.6	1268	ALA
0.011930232558139534	0.0	0.045	0.0	3.078	0.0	0.6162162162162163	0.0	0.6162162162162163	0.0	26.43884892086331	0.0	GAC	POPA	0.6	1269	LEU
0.011431451612903225	0.0	0.036	0.0	2.835	0.0	0.5675675675675675	0.0	0.5675675675675675	0.0	26.618705035971225	0.0	GAC	POPA	0.6	1270	VAL
0.01125	0.0	0.036	0.0	2.79	0.0	0.5585585585585585	0.0	0.5585585585585585	0.0	25.899280575539567	0.0	GAC	POPA	0.6	1271	CYS
0.01156179775280899	0.0	0.045	0.0	3.087	0.0	0.618018018018018	0.0	0.618018018018018	0.0	26.258992805755394	0.0	GAC	POPA	0.6	1272	ARG
0.010577689243027887	0.0	0.036	0.0	2.655	0.0	0.5315315315315315	0.0	0.5315315315315315	0.0	22.12230215827338	0.0	GAC	POPA	0.6	1273	ARG
0.01090308370044053	0.0	0.036	0.0	2.475	0.0	0.4954954954954955	0.0	0.4954954954954955	0.0	22.66187050359712	0.0	GAC	POPA	0.6	1274	LEU
0.010939655172413793	0.0	0.036	0.0	2.538	0.0	0.5081081081081081	0.0	0.5081081081081081	0.0	20.863309352517987	0.0	GAC	POPA	0.6	1275	CYS
0.010875	0.0	0.036	0.0	2.088	0.0	0.418018018018018	0.0	0.418018018018018	0.0	19.424460431654676	0.0	GAC	POPA	0.6	1276	ASP
0.011478260869565217	0.0	0.036	0.0	2.376	0.0	0.4756756756756757	0.0	0.4756756756756757	0.0	19.964028776978417	0.0	GAC	POPA	0.6	1277	ARG
0.011015625	0.0	0.036	0.0	2.115	0.0	0.42342342342342343	0.0	0.42342342342342343	0.0	19.06474820143885	0.0	GAC	POPA	0.6	1278	CYS
0.011472103004291844	0.0	0.036	0.0	2.673	0.0	0.5351351351351351	0.0	0.5351351351351351	0.0	21.942446043165468	0.0	GAC	POPA	0.6	1279	PHE
0.010582417582417581	0.0	0.036	0.0	1.926	0.0	0.3855855855855856	0.0	0.3855855855855856	0.0	18.705035971223023	0.0	GAC	POPA	0.6	1280	ASP
0.01102247191011236	0.0	0.036	0.0	1.962	0.0	0.3927927927927928	0.0	0.3927927927927928	0.0	17.805755395683455	0.0	GAC	POPA	0.6	1281	ASP
0.010684491978609625	0.0	0.027	0.0	1.998	0.0	0.4	0.0	0.4	0.0	19.06474820143885	0.0	GAC	POPA	0.6	1282	ALA
0.011035175879396985	0.0	0.027	0.0	2.196	0.0	0.43963963963963965	0.0	0.43963963963963965	0.0	20.863309352517987	0.0	GAC	POPA	0.6	1283	ASP
0.01120673076923077	0.0	0.036	0.0	2.331	0.0	0.4666666666666667	0.0	0.4666666666666667	0.0	20.503597122302157	0.0	GAC	POPA	0.6	1284	ASP
0.011228971962616822	0.0	0.027	0.0	2.403	0.0	0.4810810810810811	0.0	0.4810810810810811	0.0	21.762589928057555	0.0	GAC	POPA	0.6	1285	PRO
0.011816546762589928	0.0	0.045	0.0	3.285	0.0	0.6576576576576577	0.0	0.6576576576576577	0.0	23.92086330935252	0.0	GAC	POPA	0.6	1286	TYR
0.010603448275862069	0.0	0.027	0.0	1.845	0.0	0.36936936936936937	0.0	0.36936936936936937	0.0	19.424460431654676	0.0	GAC	POPA	0.6	1287	GLY
0.010408695652173915	0.0	0.036	0.0	2.394	0.0	0.47927927927927927	0.0	0.47927927927927927	0.0	23.201438848920862	0.0	GAC	POPA	0.6	1288	ALA
0.012088757396449705	0.0	0.054	0.0	4.086	0.0	0.818018018018018	0.0	0.818018018018018	0.0	27.87769784172662	0.0	GAC	POPA	0.6	1289	TRP
0.010753246753246752	0.0	0.027	0.0	2.484	0.0	0.4972972972972973	0.0	0.4972972972972973	0.0	23.381294964028775	0.0	GAC	POPA	0.6	1290	ALA
0.01067193675889328	0.0	0.036	0.0	2.7	0.0	0.5405405405405406	0.0	0.5405405405405406	0.0	26.978417266187048	0.0	GAC	POPA	0.6	1291	VAL
0.010729411764705883	0.0	0.036	0.0	2.736	0.0	0.5477477477477477	0.0	0.5477477477477477	0.0	25.539568345323744	0.0	GAC	POPA	0.6	1292	ALA
0.0108	0.0	0.027	0.0	2.808	0.0	0.5621621621621622	0.0	0.5621621621621622	0.0	27.15827338129496	0.0	GAC	POPA	0.6	1293	ALA
0.010786259541984733	0.0	0.045	0.0	2.826	0.0	0.5657657657657658	0.0	0.5657657657657658	0.0	28.23741007194245	0.0	GAC	POPA	0.6	1294	SER
0.010672566371681416	0.0	0.036	0.0	2.412	0.0	0.4828828828828829	0.0	0.4828828828828829	0.0	27.51798561151079	0.0	GAC	POPA	0.6	1295	GLY
0.011395904436860067	0.0	0.036	0.0	3.339	0.0	0.6684684684684684	0.0	0.6684684684684684	0.0	31.654676258992804	0.0	GAC	POPA	0.6	1296	MET
0.011414634146341463	0.0	0.036	0.0	3.276	0.0	0.6558558558558558	0.0	0.6558558558558558	0.0	30.575539568345324	0.0	GAC	POPA	0.6	1297	LEU
0.01161986301369863	0.0	0.036	0.0	3.393	0.0	0.6792792792792792	0.0	0.6792792792792792	0.0	31.654676258992804	0.0	GAC	POPA	0.6	1298	ALA
0.011716981132075472	0.0	0.045	0.0	3.726	0.0	0.745945945945946	0.0	0.745945945945946	0.0	35.61151079136691	0.0	GAC	POPA	0.6	1299	GLN
0.012473239436619718	0.0	0.045	0.0	4.428	0.0	0.8864864864864865	0.0	0.8864864864864865	0.0	33.992805755395686	0.0	GAC	POPA	0.6	1300	PHE
0.011536082474226803	0.0	0.036	0.0	3.357	0.0	0.6720720720720721	0.0	0.6720720720720721	0.0	31.294964028776977	0.0	GAC	POPA	0.6	1301	ALA
0.01073684210526316	0.0	0.027	0.0	3.06	0.0	0.6126126126126126	0.0	0.6126126126126126	0.0	34.172661870503596	0.0	GAC	POPA	0.6	1302	GLY
0.011452247191011237	0.0	0.036	0.0	4.077	0.0	0.8162162162162162	0.0	0.8162162162162162	0.0	37.76978417266187	0.0	GAC	POPA	0.6	1303	MET
0.011318181818181818	0.0	0.036	0.0	3.735	0.0	0.7477477477477478	0.0	0.7477477477477478	0.0	34.71223021582734	0.0	GAC	POPA	0.6	1304	VAL
0.01176923076923077	0.0	0.054	0.0	3.978	0.0	0.7963963963963964	0.0	0.7963963963963964	0.0	36.8705035971223	0.0	GAC	POPA	0.6	1305	ALA
0.011235294117647059	0.0	0.045	0.0	3.438	0.0	0.6882882882882883	0.0	0.6882882882882883	0.0	37.23021582733813	0.0	GAC	POPA	0.6	1306	GLY
0.012147668393782384	0.0	0.045	0.0	4.689	0.0	0.9387387387387387	0.0	0.9387387387387387	0.0	40.28776978417266	0.0	GAC	POPA	0.6	1307	GLU
0.012126888217522658	0.0	0.036	0.0	4.014	0.0	0.8036036036036036	0.0	0.8036036036036036	0.0	38.669064748201436	0.0	GAC	POPA	0.6	1308	THR
0.011810725552050472	0.0	0.045	0.0	3.744	0.0	0.7495495495495496	0.0	0.7495495495495496	0.0	35.25179856115108	0.0	GAC	POPA	0.6	1309	VAL
0.011858490566037735	0.0	0.036	0.0	3.771	0.0	0.7549549549549549	0.0	0.7549549549549549	0.0	33.45323741007194	0.0	GAC	POPA	0.6	1310	LEU
0.011465753424657533	0.0	0.036	0.0	3.348	0.0	0.6702702702702703	0.0	0.6702702702702703	0.0	34.53237410071942	0.0	GAC	POPA	0.6	1311	ALA
0.011785016286644951	0.0	0.045	0.0	3.618	0.0	0.7243243243243244	0.0	0.7243243243243244	0.0	33.992805755395686	0.0	GAC	POPA	0.6	1312	ASN
0.012158385093167702	0.0	0.063	0.0	3.915	0.0	0.7837837837837838	0.0	0.7837837837837838	0.0	31.654676258992804	0.0	GAC	POPA	0.6	1313	LYS
0.01205769230769231	0.0	0.045	0.0	3.762	0.0	0.7531531531531531	0.0	0.7531531531531531	0.0	28.9568345323741	0.0	GAC	POPA	0.6	1314	LYS
0.012422535211267606	0.0	0.063	0.0	4.41	0.0	0.8828828828828829	0.0	0.8828828828828829	0.0	35.431654676258994	0.0	GAC	POPA	0.6	1315	PHE
0.011451724137931035	0.0	0.036	0.0	3.321	0.0	0.6648648648648648	0.0	0.6648648648648648	0.0	30.575539568345324	0.0	GAC	POPA	0.6	1316	LEU
0.010732394366197183	0.0	0.036	0.0	2.286	0.0	0.45765765765765765	0.0	0.45765765765765765	0.0	25.719424460431657	0.0	GAC	POPA	0.6	1317	GLY
0.011536679536679535	0.0	0.036	0.0	2.988	0.0	0.5981981981981982	0.0	0.5981981981981982	0.0	27.15827338129496	0.0	GAC	POPA	0.6	1318	PRO
0.011318181818181818	0.0	0.036	0.0	2.988	0.0	0.5981981981981982	0.0	0.5981981981981982	0.0	28.05755395683453	0.0	GAC	POPA	0.6	1319	ALA
0.011856287425149702	0.0	0.045	0.0	3.96	0.0	0.7927927927927928	0.0	0.7927927927927928	0.0	29.676258992805753	0.0	GAC	POPA	0.6	1320	TYR
0.011898876404494382	0.0	0.054	0.0	3.177	0.0	0.6360360360360361	0.0	0.6360360360360361	0.0	26.258992805755394	0.0	GAC	POPA	0.6	1321	ARG
0.011045454545454546	0.0	0.036	0.0	2.673	0.0	0.5351351351351351	0.0	0.5351351351351351	0.0	25.179856115107913	0.0	GAC	POPA	0.6	1322	THR
0.011694444444444445	0.0	0.045	0.0	3.789	0.0	0.7585585585585586	0.0	0.7585585585585586	0.0	30.035971223021583	0.0	GAC	POPA	0.6	1323	PHE
0.010598130841121496	0.0	0.036	0.0	2.268	0.0	0.4540540540540541	0.0	0.4540540540540541	0.0	23.92086330935252	0.0	GAC	POPA	0.6	1324	THR
0.010896860986547085	0.0	0.027	0.0	2.43	0.0	0.4864864864864865	0.0	0.4864864864864865	0.0	23.201438848920862	0.0	GAC	POPA	0.6	1325	ALA
0.01103347280334728	0.0	0.036	0.0	2.637	0.0	0.527927927927928	0.0	0.527927927927928	0.0	25.539568345323744	0.0	GAC	POPA	0.6	1326	CYS
0.010632911392405063	0.0	0.036	0.0	2.52	0.0	0.5045045045045045	0.0	0.5045045045045045	0.0	25.539568345323744	0.0	GAC	POPA	0.6	1327	CYS
0.010744897959183675	0.0	0.027	0.0	2.106	0.0	0.42162162162162165	0.0	0.42162162162162165	0.0	21.402877697841728	0.0	GAC	POPA	0.6	1328	ALA
0.01088646288209607	0.0	0.036	0.0	2.493	0.0	0.4990990990990991	0.0	0.4990990990990991	0.0	22.48201438848921	0.0	GAC	POPA	0.6	1329	ASN
0.010590697674418606	0.0	0.036	0.0	2.277	0.0	0.45585585585585586	0.0	0.45585585585585586	0.0	22.12230215827338	0.0	GAC	POPA	0.6	1330	ALA
0.011727272727272729	0.0	0.036	0.0	3.483	0.0	0.6972972972972973	0.0	0.6972972972972973	0.0	26.07913669064748	0.0	GAC	POPA	0.6	1331	TYR
0.011440677966101695	0.0	0.045	0.0	2.7	0.0	0.5405405405405406	0.0	0.5405405405405406	0.0	24.820143884892087	0.0	GAC	POPA	0.6	1332	CYS
0.0107578125	0.0	0.036	0.0	2.754	0.0	0.5513513513513514	0.0	0.5513513513513514	0.0	25.0	0.0	GAC	POPA	0.6	1333	MET
0.01103112840466926	0.0	0.027	0.0	2.835	0.0	0.5675675675675675	0.0	0.5675675675675675	0.0	26.258992805755394	0.0	GAC	POPA	0.6	1334	PRO
0.011605263157894737	0.0	0.036	0.0	3.087	0.0	0.618018018018018	0.0	0.618018018018018	0.0	28.597122302158272	0.0	GAC	POPA	0.6	1335	THR
0.011014925373134329	0.0	0.036	0.0	2.952	0.0	0.590990990990991	0.0	0.590990990990991	0.0	27.697841726618705	0.0	GAC	POPA	0.6	1336	MET
0.01104089219330855	0.0	0.036	0.0	2.97	0.0	0.5945945945945946	0.0	0.5945945945945946	0.0	28.05755395683453	0.0	GAC	POPA	0.6	1337	VAL
0.01190228013029316	0.0	0.045	0.0	3.654	0.0	0.7315315315315315	0.0	0.7315315315315315	0.0	33.273381294964025	0.0	GAC	POPA	0.6	1338	GLU
0.011488054607508532	0.0	0.036	0.0	3.366	0.0	0.6738738738738739	0.0	0.6738738738738739	0.0	30.39568345323741	0.0	GAC	POPA	0.6	1339	VAL
0.011342007434944238	0.0	0.036	0.0	3.051	0.0	0.6108108108108108	0.0	0.6108108108108108	0.0	28.9568345323741	0.0	GAC	POPA	0.6	1340	ALA
0.011652317880794702	0.0	0.054	0.0	3.519	0.0	0.7045045045045045	0.0	0.7045045045045045	0.0	32.73381294964029	0.0	GAC	POPA	0.6	1341	PRO
0.01165909090909091	0.0	0.045	0.0	3.591	0.0	0.7189189189189189	0.0	0.7189189189189189	0.0	36.15107913669065	0.0	GAC	POPA	0.6	1342	SER
0.012158774373259053	0.0	0.063	0.0	4.365	0.0	0.8738738738738738	0.0	0.8738738738738738	0.0	33.45323741007194	0.0	GAC	POPA	0.6	1343	PHE
0.011265306122448979	0.0	0.045	0.0	3.312	0.0	0.6630630630630631	0.0	0.6630630630630631	0.0	29.676258992805753	0.0	GAC	POPA	0.6	1344	LEU
0.011921311475409837	0.0	0.045	0.0	3.636	0.0	0.7279279279279279	0.0	0.7279279279279279	0.0	33.273381294964025	0.0	GAC	POPA	0.6	1345	PRO
0.011705202312138728	0.0	0.054	0.0	4.05	0.0	0.8108108108108109	0.0	0.8108108108108109	0.0	35.97122302158273	0.0	GAC	POPA	0.6	1346	GLN
0.011339350180505414	0.0	0.045	0.0	3.141	0.0	0.6288288288288288	0.0	0.6288288288288288	0.0	28.23741007194245	0.0	GAC	POPA	0.6	1347	THR
0.011753943217665616	0.0	0.045	0.0	3.726	0.0	0.745945945945946	0.0	0.745945945945946	0.0	31.294964028776977	0.0	GAC	POPA	0.6	1348	TYR
0.011690721649484537	0.0	0.063	0.0	3.402	0.0	0.6810810810810811	0.0	0.6810810810810811	0.0	32.37410071942446	0.0	GAC	POPA	0.6	1349	THR
0.01159375	0.0	0.036	0.0	3.339	0.0	0.6684684684684684	0.0	0.6684684684684684	0.0	30.935251798561154	0.0	GAC	POPA	0.6	1350	LEU
0.011258964143426293	0.0	0.036	0.0	2.826	0.0	0.5657657657657658	0.0	0.5657657657657658	0.0	26.618705035971225	0.0	GAC	POPA	0.6	1351	LEU
0.011417910447761194	0.0	0.045	0.0	3.06	0.0	0.6126126126126126	0.0	0.6126126126126126	0.0	27.87769784172662	0.0	GAC	POPA	0.6	1352	GLU
0.01153220338983051	0.0	0.045	0.0	3.402	0.0	0.6810810810810811	0.0	0.6810810810810811	0.0	31.294964028776977	0.0	GAC	POPA	0.6	1353	MET
0.011351351351351352	0.0	0.036	0.0	3.78	0.0	0.7567567567567568	0.0	0.7567567567567568	0.0	32.37410071942446	0.0	GAC	POPA	0.6	1354	HIS
0.011441860465116279	0.0	0.045	0.0	2.952	0.0	0.590990990990991	0.0	0.590990990990991	0.0	26.43884892086331	0.0	GAC	POPA	0.6	1355	LYS
0.01122972972972973	0.0	0.036	0.0	2.493	0.0	0.4990990990990991	0.0	0.4990990990990991	0.0	23.741007194244602	0.0	GAC	POPA	0.6	1356	ASN
0.01164935064935065	0.0	0.045	0.0	2.691	0.0	0.5387387387387388	0.0	0.5387387387387388	0.0	25.899280575539567	0.0	GAC	POPA	0.6	1357	ASP
0.011202127659574467	0.0	0.036	0.0	2.106	0.0	0.42162162162162165	0.0	0.42162162162162165	0.0	21.223021582733814	0.0	GAC	POPA	0.6	1358	ALA
0.01121860465116279	0.0	0.045	0.0	2.412	0.0	0.4828828828828829	0.0	0.4828828828828829	0.0	23.561151079136692	0.0	GAC	POPA	0.6	1359	GLU
0.011103896103896104	0.0	0.036	0.0	2.565	0.0	0.5135135135135135	0.0	0.5135135135135135	0.0	26.07913669064748	0.0	GAC	POPA	0.6	1360	THR
0.01083495145631068	0.0	0.036	0.0	2.232	0.0	0.44684684684684683	0.0	0.44684684684684683	0.0	23.92086330935252	0.0	GAC	POPA	0.6	1361	VAL
0.010476190476190477	0.0	0.027	0.0	1.98	0.0	0.3963963963963964	0.0	0.3963963963963964	0.0	19.964028776978417	0.0	GAC	POPA	0.6	1362	ALA
0.011381322957198443	0.0	0.036	0.0	2.925	0.0	0.5855855855855856	0.0	0.5855855855855856	0.0	24.640287769784173	0.0	GAC	POPA	0.6	1363	ARG
0.010425	0.0	0.045	0.0	2.502	0.0	0.5009009009009009	0.0	0.5009009009009009	0.0	24.46043165467626	0.0	GAC	POPA	0.6	1364	VAL
0.010297297297297297	0.0	0.045	0.0	2.286	0.0	0.45765765765765765	0.0	0.45765765765765765	0.0	21.942446043165468	0.0	GAC	POPA	0.6	1365	LEU
0.010702702702702703	0.0	0.036	0.0	2.376	0.0	0.4756756756756757	0.0	0.4756756756756757	0.0	21.762589928057555	0.0	GAC	POPA	0.6	1366	GLU
0.011743150684931506	0.0	0.045	0.0	3.429	0.0	0.6864864864864865	0.0	0.6864864864864865	0.0	27.51798561151079	0.0	GAC	POPA	0.6	1367	PHE
0.011172413793103447	0.0	0.045	0.0	2.592	0.0	0.518918918918919	0.0	0.518918918918919	0.0	24.280575539568343	0.0	GAC	POPA	0.6	1368	LEU
0.011018691588785046	0.0	0.045	0.0	2.358	0.0	0.4720720720720721	0.0	0.4720720720720721	0.0	20.503597122302157	0.0	GAC	POPA	0.6	1369	ARG
0.011222672064777327	0.0	0.045	0.0	2.772	0.0	0.554954954954955	0.0	0.554954954954955	0.0	22.12230215827338	0.0	GAC	POPA	0.6	1370	TYR
0.011512987012987013	0.0	0.036	0.0	3.546	0.0	0.7099099099099099	0.0	0.7099099099099099	0.0	27.87769784172662	0.0	GAC	POPA	0.6	1371	PHE
0.01090783410138249	0.0	0.027	0.0	2.367	0.0	0.47387387387387386	0.0	0.47387387387387386	0.0	21.942446043165468	0.0	GAC	POPA	0.6	1372	ALA
0.010660194174757281	0.0	0.027	0.0	2.196	0.0	0.43963963963963965	0.0	0.43963963963963965	0.0	19.60431654676259	0.0	GAC	POPA	0.6	1373	GLU
0.010732217573221757	0.0	0.036	0.0	2.565	0.0	0.5135135135135135	0.0	0.5135135135135135	0.0	23.92086330935252	0.0	GAC	POPA	0.6	1374	ASP
0.010911504424778761	0.0	0.027	0.0	2.466	0.0	0.4936936936936937	0.0	0.4936936936936937	0.0	23.561151079136692	0.0	GAC	POPA	0.6	1375	PRO
0.010983673469387755	0.0	0.045	0.0	2.691	0.0	0.5387387387387388	0.0	0.5387387387387388	0.0	26.07913669064748	0.0	GAC	POPA	0.6	1376	THR
0.01069879518072289	0.0	0.036	0.0	2.664	0.0	0.5333333333333333	0.0	0.5333333333333333	0.0	25.179856115107913	0.0	GAC	POPA	0.6	1377	ALA
0.011153846153846155	0.0	0.036	0.0	2.61	0.0	0.5225225225225225	0.0	0.5225225225225225	0.0	24.280575539568343	0.0	GAC	POPA	0.6	1378	CYS
0.011080402010050252	0.0	0.036	0.0	2.205	0.0	0.44144144144144143	0.0	0.44144144144144143	0.0	23.92086330935252	0.0	GAC	POPA	0.6	1379	GLY
0.011953667953667953	0.0	0.045	0.0	3.096	0.0	0.6198198198198198	0.0	0.6198198198198198	0.0	29.136690647482016	0.0	GAC	POPA	0.6	1380	LEU
0.011412	0.0	0.027	0.0	2.853	0.0	0.5711711711711712	0.0	0.5711711711711712	0.0	26.798561151079138	0.0	GAC	POPA	0.6	1381	ILE
0.01125	0.0	0.036	0.0	2.835	0.0	0.5675675675675675	0.0	0.5675675675675675	0.0	26.258992805755394	0.0	GAC	POPA	0.6	1382	VAL
0.011512367491166079	0.0	0.045	0.0	3.258	0.0	0.6522522522522523	0.0	0.6522522522522523	0.0	31.115107913669064	0.0	GAC	POPA	0.6	1383	GLN
0.011875	0.0	0.045	0.0	3.42	0.0	0.6846846846846847	0.0	0.6846846846846847	0.0	34.53237410071942	0.0	GAC	POPA	0.6	1384	ASN
0.011729241877256318	0.0	0.036	0.0	3.249	0.0	0.6504504504504505	0.0	0.6504504504504505	0.0	30.215827338129497	0.0	GAC	POPA	0.6	1385	MET
0.011643356643356643	0.0	0.045	0.0	3.33	0.0	0.6666666666666666	0.0	0.6666666666666666	0.0	32.37410071942446	0.0	GAC	POPA	0.6	1386	SER
0.01176	0.0	0.036	0.0	2.646	0.0	0.5297297297297298	0.0	0.5297297297297298	0.0	29.856115107913666	0.0	GAC	POPA	0.6	1387	GLY
0.01198828125	0.0	0.036	0.0	3.069	0.0	0.6144144144144145	0.0	0.6144144144144145	0.0	30.575539568345324	0.0	GAC	POPA	0.6	1388	SER
0.011549356223175966	0.0	0.027	0.0	2.691	0.0	0.5387387387387388	0.0	0.5387387387387388	0.0	27.51798561151079	0.0	GAC	POPA	0.6	1389	SER
0.011375634517766497	0.0	0.036	0.0	2.241	0.0	0.4486486486486487	0.0	0.4486486486486487	0.0	26.258992805755394	0.0	GAC	POPA	0.6	1390	GLY
0.011677685950413222	0.0	0.036	0.0	2.826	0.0	0.5657657657657658	0.0	0.5657657657657658	0.0	27.697841726618705	0.0	GAC	POPA	0.6	1391	ASP
0.011122270742358078	0.0	0.027	0.0	2.547	0.0	0.5099099099099099	0.0	0.5099099099099099	0.0	25.539568345323744	0.0	GAC	POPA	0.6	1392	VAL
0.011014925373134329	0.0	0.027	0.0	2.214	0.0	0.44324324324324327	0.0	0.44324324324324327	0.0	22.66187050359712	0.0	GAC	POPA	0.6	1393	VAL
0.011014925373134329	0.0	0.036	0.0	2.214	0.0	0.44324324324324327	0.0	0.44324324324324327	0.0	23.741007194244602	0.0	GAC	POPA	0.6	1394	ALA
0.011188073394495414	0.0	0.036	0.0	2.439	0.0	0.4882882882882883	0.0	0.4882882882882883	0.0	24.280575539568343	0.0	GAC	POPA	0.6	1395	LEU
0.010755	0.0	0.036	0.0	2.151	0.0	0.4306306306306306	0.0	0.4306306306306306	0.0	21.762589928057555	0.0	GAC	POPA	0.6	1396	THR
0.010758620689655172	0.0	0.027	0.0	1.872	0.0	0.3747747747747748	0.0	0.3747747747747748	0.0	19.964028776978417	0.0	GAC	POPA	0.6	1397	VAL
0.010770491803278688	0.0	0.036	0.0	1.971	0.0	0.3945945945945946	0.0	0.3945945945945946	0.0	21.043165467625897	0.0	GAC	POPA	0.6	1398	LEU
0.010983870967741935	0.0	0.036	0.0	2.043	0.0	0.409009009009009	0.0	0.409009009009009	0.0	22.302158273381295	0.0	GAC	POPA	0.6	1399	LEU
0.010363636363636365	0.0	0.027	0.0	1.71	0.0	0.34234234234234234	0.0	0.34234234234234234	0.0	19.06474820143885	0.0	GAC	POPA	0.6	1400	MET
0.010216216216216217	0.0	0.027	0.0	1.512	0.0	0.3027027027027027	0.0	0.3027027027027027	0.0	15.467625899280577	0.0	GAC	POPA	0.6	1401	GLN
0.01068421052631579	0.0	0.036	0.0	1.827	0.0	0.36576576576576575	0.0	0.36576576576576575	0.0	19.424460431654676	0.0	GAC	POPA	0.6	1402	GLN
0.011584158415841584	0.0	0.027	0.0	2.34	0.0	0.46846846846846846	0.0	0.46846846846846846	0.0	21.402877697841728	0.0	GAC	POPA	0.6	1403	HIS
0.00973972602739726	0.0	0.018	0.0	1.422	0.0	0.28468468468468466	0.0	0.28468468468468466	0.0	13.66906474820144	0.0	GAC	POPA	0.6	1404	GLN
0.01002439024390244	0.0	0.018	0.0	1.233	0.0	0.24684684684684685	0.0	0.24684684684684685	0.0	13.129496402877697	0.0	GAC	POPA	0.6	1405	ASN
0.010344155844155845	0.0	0.036	0.0	1.593	0.0	0.31891891891891894	0.0	0.31891891891891894	0.0	16.906474820143885	0.0	GAC	POPA	0.6	1406	ASN
0.010030534351145037	0.0	0.027	0.0	1.314	0.0	0.26306306306306304	0.0	0.26306306306306304	0.0	14.388489208633093	0.0	GAC	POPA	0.6	1407	ASP
0.010125	0.0	0.027	0.0	1.539	0.0	0.3081081081081081	0.0	0.3081081081081081	0.0	17.086330935251798	0.0	GAC	POPA	0.6	1408	ALA
0.010285714285714287	0.0	0.027	0.0	1.8	0.0	0.36036036036036034	0.0	0.36036036036036034	0.0	19.424460431654676	0.0	GAC	POPA	0.6	1409	VAL
0.00975974025974026	0.0	0.027	0.0	1.503	0.0	0.3009009009009009	0.0	0.3009009009009009	0.0	16.906474820143885	0.0	GAC	POPA	0.6	1410	VAL
0.010211538461538461	0.0	0.027	0.0	1.593	0.0	0.31891891891891894	0.0	0.31891891891891894	0.0	17.62589928057554	0.0	GAC	POPA	0.6	1411	CYS
0.010672131147540984	0.0	0.027	0.0	1.953	0.0	0.390990990990991	0.0	0.390990990990991	0.0	19.244604316546763	0.0	GAC	POPA	0.6	1412	ALA
0.010171232876712328	0.0	0.027	0.0	1.485	0.0	0.2972972972972973	0.0	0.2972972972972973	0.0	16.72661870503597	0.0	GAC	POPA	0.6	1413	GLY
0.010567741935483871	0.0	0.027	0.0	1.638	0.0	0.3279279279279279	0.0	0.3279279279279279	0.0	17.985611510791365	0.0	GAC	POPA	0.6	1414	MET
0.010605095541401273	0.0	0.036	0.0	1.665	0.0	0.3333333333333333	0.0	0.3333333333333333	0.0	17.086330935251798	0.0	GAC	POPA	0.6	1415	GLU
0.011497959183673469	0.0	0.036	0.0	2.817	0.0	0.563963963963964	0.0	0.563963963963964	0.0	23.201438848920862	0.0	GAC	POPA	0.6	1416	PHE
0.011043243243243243	0.0	0.027	0.0	2.043	0.0	0.409009009009009	0.0	0.409009009009009	0.0	19.964028776978417	0.0	GAC	POPA	0.6	1417	LEU
0.01025	0.0	0.027	0.0	1.476	0.0	0.2954954954954955	0.0	0.2954954954954955	0.0	15.647482014388489	0.0	GAC	POPA	0.6	1418	GLY
0.010727272727272728	0.0	0.027	0.0	2.124	0.0	0.4252252252252252	0.0	0.4252252252252252	0.0	19.244604316546763	0.0	GAC	POPA	0.6	1419	ALA
0.011691176470588236	0.0	0.036	0.0	2.385	0.0	0.4774774774774775	0.0	0.4774774774774775	0.0	21.762589928057555	0.0	GAC	POPA	0.6	1420	LEU
0.0108	0.0	0.027	0.0	1.782	0.0	0.3567567567567568	0.0	0.3567567567567568	0.0	17.985611510791365	0.0	GAC	POPA	0.6	1421	ALA
0.01128054298642534	0.0	0.045	0.0	2.493	0.0	0.4990990990990991	0.0	0.4990990990990991	0.0	19.60431654676259	0.0	GAC	POPA	0.6	1422	TYR
0.010935	0.0	0.027	0.0	2.187	0.0	0.43783783783783786	0.0	0.43783783783783786	0.0	21.043165467625897	0.0	GAC	POPA	0.6	1423	THR
0.011136986301369863	0.0	0.036	0.0	2.439	0.0	0.4882882882882883	0.0	0.4882882882882883	0.0	21.58273381294964	0.0	GAC	POPA	0.6	1424	LEU
0.011393063583815028	0.0	0.036	0.0	1.971	0.0	0.3945945945945946	0.0	0.3945945945945946	0.0	19.06474820143885	0.0	GAC	POPA	0.6	1425	SER
0.010809278350515464	0.0	0.027	0.0	2.097	0.0	0.4198198198198198	0.0	0.4198198198198198	0.0	19.964028776978417	0.0	GAC	POPA	0.6	1426	GLN
0.010696335078534031	0.0	0.027	0.0	2.043	0.0	0.409009009009009	0.0	0.409009009009009	0.0	21.402877697841728	0.0	GAC	POPA	0.6	1427	ALA
0.0106875	0.0	0.027	0.0	1.71	0.0	0.34234234234234234	0.0	0.34234234234234234	0.0	19.424460431654676	0.0	GAC	POPA	0.6	1428	GLY
0.01269402985074627	0.0	0.036	0.0	3.402	0.0	0.6810810810810811	0.0	0.6810810810810811	0.0	26.798561151079138	0.0	GAC	POPA	0.6	1429	TYR
0.011326829268292682	0.0	0.036	0.0	2.322	0.0	0.4648648648648649	0.0	0.4648648648648649	0.0	21.402877697841728	0.0	GAC	POPA	0.6	1430	GLU
0.011014925373134329	0.0	0.027	0.0	2.214	0.0	0.44324324324324327	0.0	0.44324324324324327	0.0	20.323741007194247	0.0	GAC	POPA	0.6	1431	PRO
0.010904761904761905	0.0	0.036	0.0	2.061	0.0	0.4126126126126126	0.0	0.4126126126126126	0.0	20.503597122302157	0.0	GAC	POPA	0.6	1432	LEU
0.0114	0.0	0.036	0.0	2.052	0.0	0.41081081081081083	0.0	0.41081081081081083	0.0	21.043165467625897	0.0	GAC	POPA	0.6	1433	PRO
0.010640883977900552	0.0	0.027	0.0	1.926	0.0	0.3855855855855856	0.0	0.3855855855855856	0.0	19.244604316546763	0.0	GAC	POPA	0.6	1434	THR
0.010293103448275862	0.0	0.027	0.0	1.791	0.0	0.35855855855855856	0.0	0.35855855855855856	0.0	19.244604316546763	0.0	GAC	POPA	0.6	1435	LEU
0.010536585365853657	0.0	0.027	0.0	1.728	0.0	0.34594594594594597	0.0	0.34594594594594597	0.0	17.446043165467625	0.0	GAC	POPA	0.6	1436	ALA
0.010469387755102042	0.0	0.027	0.0	1.539	0.0	0.3081081081081081	0.0	0.3081081081081081	0.0	16.007194244604317	0.0	GAC	POPA	0.6	1437	ASP
0.009692307692307691	0.0	0.018	0.0	1.008	0.0	0.2018018018018018	0.0	0.2018018018018018	0.0	13.309352517985612	0.0	GAC	POPA	0.6	1438	GLY
0.010125	0.0	0.027	0.0	1.458	0.0	0.2918918918918919	0.0	0.2918918918918919	0.0	16.007194244604317	0.0	GAC	POPA	0.6	1439	SER
0.0104496644295302	0.0	0.027	0.0	1.557	0.0	0.3117117117117117	0.0	0.3117117117117117	0.0	17.26618705035971	0.0	GAC	POPA	0.6	1440	VAL
0.010022727272727272	0.0	0.027	0.0	1.323	0.0	0.2648648648648649	0.0	0.2648648648648649	0.0	15.107913669064748	0.0	GAC	POPA	0.6	1441	LEU
0.01023021582733813	0.0	0.036	0.0	1.422	0.0	0.28468468468468466	0.0	0.28468468468468466	0.0	12.949640287769784	0.0	GAC	POPA	0.6	1442	ARG
0.01038970588235294	0.0	0.027	0.0	1.413	0.0	0.2828828828828829	0.0	0.2828828828828829	0.0	14.20863309352518	0.0	GAC	POPA	0.6	1443	ASP
0.010417322834645668	0.0	0.027	0.0	1.323	0.0	0.2648648648648649	0.0	0.2648648648648649	0.0	14.748201438848922	0.0	GAC	POPA	0.6	1444	CYS
0.01023529411764706	0.0	0.027	0.0	1.044	0.0	0.209009009009009	0.0	0.209009009009009	0.0	10.971223021582734	0.0	GAC	POPA	0.6	1445	ASP
0.010358490566037735	0.0	0.027	0.0	1.098	0.0	0.21981981981981982	0.0	0.21981981981981982	0.0	10.611510791366907	0.0	GAC	POPA	0.6	1446	ALA
0.009990825688073395	0.0	0.018	0.0	1.089	0.0	0.218018018018018	0.0	0.218018018018018	0.0	11.690647482014388	0.0	GAC	POPA	0.6	1447	LEU
0.010253164556962025	0.0	0.027	0.0	0.81	0.0	0.16216216216216217	0.0	0.16216216216216217	0.0	9.352517985611511	0.0	GAC	POPA	0.6	1448	MET
0.01010204081632653	0.0	0.027	0.0	0.495	0.0	0.0990990990990991	0.0	0.0990990990990991	0.0	6.83453237410072	0.0	GAC	POPA	0.6	1449	GLY
0.01	0.0	0.018	0.0	0.54	0.0	0.10810810810810811	0.0	0.10810810810810811	0.0	6.474820143884892	0.0	GAC	POPA	0.6	1450	SER
0.009737704918032787	0.0	0.027	0.0	0.594	0.0	0.11891891891891893	0.0	0.11891891891891893	0.0	6.83453237410072	0.0	GAC	POPA	0.6	1451	ASN
0.009671641791044776	0.0	0.027	0.0	0.648	0.0	0.12972972972972974	0.0	0.12972972972972974	0.0	7.7338129496402885	0.0	GAC	POPA	0.6	1452	SER
0.009433734939759037	0.0	0.027	0.0	0.783	0.0	0.15675675675675677	0.0	0.15675675675675677	0.0	10.071942446043165	0.0	GAC	POPA	0.6	1453	SER
0.00976056338028169	0.0	0.018	0.0	0.693	0.0	0.13873873873873874	0.0	0.13873873873873874	0.0	9.172661870503598	0.0	GAC	POPA	0.6	1454	SER
0.010285714285714287	0.0	0.027	0.0	1.008	0.0	0.2018018018018018	0.0	0.2018018018018018	0.0	12.410071942446043	0.0	GAC	POPA	0.6	1455	ALA
0.010066666666666666	0.0	0.027	0.0	1.359	0.0	0.27207207207207207	0.0	0.27207207207207207	0.0	15.287769784172662	0.0	GAC	POPA	0.6	1456	ARG
0.009675	0.0	0.018	0.0	0.774	0.0	0.15495495495495495	0.0	0.15495495495495495	0.0	9.352517985611511	0.0	GAC	POPA	0.6	1457	GLN
0.009692307692307691	0.0	0.018	0.0	0.882	0.0	0.17657657657657658	0.0	0.17657657657657658	0.0	10.611510791366907	0.0	GAC	POPA	0.6	1458	LEU
0.010041322314049587	0.0	0.027	0.0	1.215	0.0	0.24324324324324326	0.0	0.24324324324324326	0.0	14.748201438848922	0.0	GAC	POPA	0.6	1459	ALA
0.010007462686567164	0.0	0.018	0.0	1.341	0.0	0.26846846846846845	0.0	0.26846846846846845	0.0	13.66906474820144	0.0	GAC	POPA	0.6	1460	HIS
0.009705882352941177	0.0	0.018	0.0	0.99	0.0	0.1981981981981982	0.0	0.1981981981981982	0.0	12.050359712230216	0.0	GAC	POPA	0.6	1461	MET
0.01006578947368421	0.0	0.027	0.0	1.53	0.0	0.3063063063063063	0.0	0.3063063063063063	0.0	15.287769784172662	0.0	GAC	POPA	0.6	1462	HIS
0.010404255319148938	0.0	0.027	0.0	1.467	0.0	0.2936936936936937	0.0	0.2936936936936937	0.0	15.647482014388489	0.0	GAC	POPA	0.6	1463	MET
0.010514018691588784	0.0	0.018	0.0	1.125	0.0	0.22522522522522523	0.0	0.22522522522522523	0.0	12.589928057553957	0.0	GAC	POPA	0.6	1464	ILE
0.010538461538461538	0.0	0.027	0.0	1.233	0.0	0.24684684684684685	0.0	0.24684684684684685	0.0	13.489208633093524	0.0	GAC	POPA	0.6	1465	GLU
0.010881355932203391	0.0	0.036	0.0	1.926	0.0	0.3855855855855856	0.0	0.3855855855855856	0.0	17.086330935251798	0.0	GAC	POPA	0.6	1466	LYS
0.010683870967741935	0.0	0.027	0.0	1.656	0.0	0.33153153153153153	0.0	0.33153153153153153	0.0	16.18705035971223	0.0	GAC	POPA	0.6	1467	MET
0.010601694915254237	0.0	0.018	0.0	1.251	0.0	0.25045045045045045	0.0	0.25045045045045045	0.0	13.309352517985612	0.0	GAC	POPA	0.6	1468	LEU
0.010584	0.0	0.027	0.0	1.323	0.0	0.2648648648648649	0.0	0.2648648648648649	0.0	13.489208633093524	0.0	GAC	POPA	0.6	1469	LEU
0.010337837837837838	0.0	0.018	0.0	1.53	0.0	0.3063063063063063	0.0	0.3063063063063063	0.0	16.007194244604317	0.0	GAC	POPA	0.6	1470	SER
0.010473684210526316	0.0	0.018	0.0	1.791	0.0	0.35855855855855856	0.0	0.35855855855855856	0.0	15.287769784172662	0.0	GAC	POPA	0.6	1471	LYS
0.010581081081081082	0.0	0.027	0.0	1.566	0.0	0.31351351351351353	0.0	0.31351351351351353	0.0	15.647482014388489	0.0	GAC	POPA	0.6	1472	ALA
0.010770491803278688	0.0	0.027	0.0	1.971	0.0	0.3945945945945946	0.0	0.3945945945945946	0.0	16.72661870503597	0.0	GAC	POPA	0.6	1473	TYR
0.0099	0.0	0.018	0.0	1.287	0.0	0.25765765765765763	0.0	0.25765765765765763	0.0	13.848920863309353	0.0	GAC	POPA	0.6	1474	ASN
0.010135135135135136	0.0	0.027	0.0	1.125	0.0	0.22522522522522523	0.0	0.22522522522522523	0.0	11.870503597122301	0.0	GAC	POPA	0.6	1475	ASP
0.009818181818181818	0.0	0.027	0.0	1.188	0.0	0.23783783783783785	0.0	0.23783783783783785	0.0	12.769784172661872	0.0	GAC	POPA	0.6	1476	ALA
0.010353982300884957	0.0	0.027	0.0	1.17	0.0	0.23423423423423423	0.0	0.23423423423423423	0.0	12.23021582733813	0.0	GAC	POPA	0.6	1477	LEU
0.009857142857142858	0.0	0.018	0.0	0.828	0.0	0.16576576576576577	0.0	0.16576576576576577	0.0	9.172661870503598	0.0	GAC	POPA	0.6	1478	ILE
0.009827586206896553	0.0	0.027	0.0	0.855	0.0	0.17117117117117117	0.0	0.17117117117117117	0.0	9.712230215827338	0.0	GAC	POPA	0.6	1479	GLN
0.01017	0.0	0.027	0.0	1.017	0.0	0.2036036036036036	0.0	0.2036036036036036	0.0	11.151079136690647	0.0	GAC	POPA	0.6	1480	GLU
0.009701298701298702	0.0	0.018	0.0	0.747	0.0	0.14954954954954955	0.0	0.14954954954954955	0.0	8.273381294964029	0.0	GAC	POPA	0.6	1481	GLN
0.00976829268292683	0.0	0.018	0.0	0.801	0.0	0.16036036036036036	0.0	0.16036036036036036	0.0	9.352517985611511	0.0	GAC	POPA	0.6	1482	ALA
0.009703125	0.0	0.018	0.0	0.621	0.0	0.12432432432432433	0.0	0.12432432432432433	0.0	6.654676258992806	0.0	GAC	POPA	0.6	1483	LEU
0.009986301369863013	0.0	0.027	0.0	0.729	0.0	0.14594594594594595	0.0	0.14594594594594595	0.0	6.83453237410072	0.0	GAC	POPA	0.6	1484	LYS
0.010136842105263158	0.0	0.027	0.0	0.963	0.0	0.1927927927927928	0.0	0.1927927927927928	0.0	8.81294964028777	0.0	GAC	POPA	0.6	1485	LYS
0.009661764705882352	0.0	0.018	0.0	0.657	0.0	0.13153153153153152	0.0	0.13153153153153152	0.0	7.913669064748201	0.0	GAC	POPA	0.6	1486	LEU
0.009613636363636364	0.0	0.027	0.0	0.423	0.0	0.08468468468468468	0.0	0.08468468468468468	0.0	5.575539568345324	0.0	GAC	POPA	0.6	1487	THR
0.009391304347826085	0.0	0.018	0.0	0.432	0.0	0.08648648648648649	0.0	0.08648648648648649	0.0	5.215827338129497	0.0	GAC	POPA	0.6	1488	MET
0.00931578947368421	0.0	0.018	0.0	0.531	0.0	0.1063063063063063	0.0	0.1063063063063063	0.0	6.115107913669065	0.0	GAC	POPA	0.6	1489	SER
0.00940909090909091	0.0	0.018	0.0	0.414	0.0	0.08288288288288288	0.0	0.08288288288288288	0.0	5.0359712230215825	0.0	GAC	POPA	0.6	1490	LEU
0.0098	0.0	0.027	0.0	0.441	0.0	0.08828828828828829	0.0	0.08828828828828829	0.0	4.136690647482014	0.0	GAC	POPA	0.6	1491	LYS
0.009428571428571429	0.0	0.018	0.0	0.396	0.0	0.07927927927927927	0.0	0.07927927927927927	0.0	3.776978417266187	0.0	GAC	POPA	0.6	1492	ALA
0.00945	0.0	0.018	0.0	0.378	0.0	0.07567567567567568	0.0	0.07567567567567568	0.0	3.597122302158273	0.0	GAC	POPA	0.6	1493	GLU
0.00926470588235294	0.0	0.018	0.0	0.315	0.0	0.06306306306306306	0.0	0.06306306306306306	0.0	3.237410071942446	0.0	GAC	POPA	0.6	1494	ASP
0.009	0.0	0.009	0.0	0.243	0.0	0.04864864864864865	0.0	0.04864864864864865	0.0	2.5179856115107913	0.0	GAC	POPA	0.6	1495	ASP
0.0096	0.0	0.018	0.0	0.432	0.0	0.08648648648648649	0.0	0.08648648648648649	0.0	3.9568345323741005	0.0	GAC	POPA	0.6	1496	LYS
0.00951923076923077	0.0	0.018	0.0	0.495	0.0	0.0990990990990991	0.0	0.0990990990990991	0.0	5.0359712230215825	0.0	GAC	POPA	0.6	1497	LYS
0.00918	0.0	0.018	0.0	0.459	0.0	0.0918918918918919	0.0	0.0918918918918919	0.0	4.676258992805756	0.0	GAC	POPA	0.6	1498	ARG
0.009551020408163266	0.0	0.018	0.0	0.468	0.0	0.0936936936936937	0.0	0.0936936936936937	0.0	5.215827338129497	0.0	GAC	POPA	0.6	1499	PHE
0.009428571428571429	0.0	0.018	0.0	0.396	0.0	0.07927927927927927	0.0	0.07927927927927927	0.0	5.215827338129497	0.0	GAC	POPA	0.6	1500	SER
0.009957446808510639	0.0	0.018	0.0	0.468	0.0	0.0936936936936937	0.0	0.0936936936936937	0.0	5.935251798561151	0.0	GAC	POPA	0.6	1501	ASP
0.009737704918032787	0.0	0.018	0.0	0.594	0.0	0.11891891891891893	0.0	0.11891891891891893	0.0	8.273381294964029	0.0	GAC	POPA	0.6	1502	GLU
0.010086206896551724	0.0	0.018	0.0	0.585	0.0	0.11711711711711711	0.0	0.11711711711711711	0.0	7.194244604316546	0.0	GAC	POPA	0.6	1503	GLU
0.009173076923076924	0.0	0.018	0.0	0.477	0.0	0.09549549549549549	0.0	0.09549549549549549	0.0	5.575539568345324	0.0	GAC	POPA	0.6	1504	ARG
0.0095	0.0	0.018	0.0	0.513	0.0	0.10270270270270271	0.0	0.10270270270270271	0.0	6.474820143884892	0.0	GAC	POPA	0.6	1505	ALA
0.009209302325581394	0.0	0.018	0.0	0.396	0.0	0.07927927927927927	0.0	0.07927927927927927	0.0	5.755395683453238	0.0	GAC	POPA	0.6	1506	GLY
0.00959016393442623	0.0	0.018	0.0	0.585	0.0	0.11711711711711711	0.0	0.11711711711711711	0.0	7.194244604316546	0.0	GAC	POPA	0.6	1507	LEU
0.009705882352941177	0.0	0.018	0.0	0.495	0.0	0.0990990990990991	0.0	0.0990990990990991	0.0	5.575539568345324	0.0	GAC	POPA	0.6	1508	TYR
0.00929032258064516	0.0	0.018	0.0	0.576	0.0	0.11531531531531532	0.0	0.11531531531531532	0.0	6.83453237410072	0.0	GAC	POPA	0.6	1509	ALA
0.009710526315789473	0.0	0.018	0.0	0.738	0.0	0.14774774774774774	0.0	0.14774774774774774	0.0	8.992805755395683	0.0	GAC	POPA	0.6	1510	ALA
0.0095	0.0	0.018	0.0	0.513	0.0	0.10270270270270271	0.0	0.10270270270270271	0.0	6.83453237410072	0.0	GAC	POPA	0.6	1511	MET
0.009402985074626866	0.0	0.018	0.0	0.63	0.0	0.12612612612612611	0.0	0.12612612612612611	0.0	7.014388489208632	0.0	GAC	POPA	0.6	1512	ALA
0.009828947368421053	0.0	0.018	0.0	0.747	0.0	0.14954954954954955	0.0	0.14954954954954955	0.0	8.992805755395683	0.0	GAC	POPA	0.6	1513	CYS
0.00976829268292683	0.0	0.018	0.0	0.801	0.0	0.16036036036036036	0.0	0.16036036036036036	0.0	8.81294964028777	0.0	GAC	POPA	0.6	1514	VAL
0.009818181818181818	0.0	0.018	0.0	0.54	0.0	0.10810810810810811	0.0	0.10810810810810811	0.0	6.474820143884892	0.0	GAC	POPA	0.6	1515	LEU
0.010097560975609756	0.0	0.027	0.0	0.828	0.0	0.16576576576576577	0.0	0.16576576576576577	0.0	9.532374100719425	0.0	GAC	POPA	0.6	1516	LEU
0.01051685393258427	0.0	0.027	0.0	0.936	0.0	0.1873873873873874	0.0	0.1873873873873874	0.0	11.151079136690647	0.0	GAC	POPA	0.6	1517	ALA
0.010304347826086956	0.0	0.027	0.0	0.711	0.0	0.14234234234234233	0.0	0.14234234234234233	0.0	8.81294964028777	0.0	GAC	POPA	0.6	1518	ALA
0.009833333333333335	0.0	0.018	0.0	0.531	0.0	0.1063063063063063	0.0	0.1063063063063063	0.0	7.553956834532374	0.0	GAC	POPA	0.6	1519	GLY
0.010058823529411764	0.0	0.018	0.0	0.684	0.0	0.13693693693693693	0.0	0.13693693693693693	0.0	8.273381294964029	0.0	GAC	POPA	0.6	1520	GLY
0.00981	0.0	0.018	0.0	0.981	0.0	0.1963963963963964	0.0	0.1963963963963964	0.0	10.251798561151078	0.0	GAC	POPA	0.6	1521	ALA
0.00983076923076923	0.0	0.027	0.0	0.639	0.0	0.12792792792792793	0.0	0.12792792792792793	0.0	8.093525179856115	0.0	GAC	POPA	0.6	1522	GLY
0.009947368421052632	0.0	0.018	0.0	0.756	0.0	0.15135135135135136	0.0	0.15135135135135136	0.0	8.633093525179856	0.0	GAC	POPA	0.6	1523	LEU
0.009789473684210527	0.0	0.018	0.0	0.558	0.0	0.11171171171171171	0.0	0.11171171171171171	0.0	6.654676258992806	0.0	GAC	POPA	0.6	1524	THR
0.009391304347826085	0.0	0.018	0.0	0.432	0.0	0.08648648648648649	0.0	0.08648648648648649	0.0	5.215827338129497	0.0	GAC	POPA	0.6	1525	GLY
0.0095625	0.0	0.027	0.0	0.612	0.0	0.12252252252252252	0.0	0.12252252252252252	0.0	6.654676258992806	0.0	GAC	POPA	0.6	1526	GLU
0.009654545454545454	0.0	0.018	0.0	0.531	0.0	0.1063063063063063	0.0	0.1063063063063063	0.0	5.755395683453238	0.0	GAC	POPA	0.6	1527	MET
0.009529411764705883	0.0	0.018	0.0	0.486	0.0	0.0972972972972973	0.0	0.0972972972972973	0.0	5.0359712230215825	0.0	GAC	POPA	0.6	1528	GLU
0.009737704918032787	0.0	0.027	0.0	0.594	0.0	0.11891891891891893	0.0	0.11891891891891893	0.0	4.856115107913669	0.0	GAC	POPA	0.6	1529	LYS
0.009940298507462687	0.0	0.027	0.0	0.666	0.0	0.13333333333333333	0.0	0.13333333333333333	0.0	6.115107913669065	0.0	GAC	POPA	0.6	1530	PHE
0.00977142857142857	0.0	0.018	0.0	0.342	0.0	0.06846846846846846	0.0	0.06846846846846846	0.0	3.41726618705036	0.0	GAC	POPA	0.6	1531	ASN
0.009545454545454546	0.0	0.018	0.0	0.315	0.0	0.06306306306306306	0.0	0.06306306306306306	0.0	4.136690647482014	0.0	GAC	POPA	0.6	1532	GLY
0.009415384615384615	0.0	0.018	0.0	0.612	0.0	0.12252252252252252	0.0	0.12252252252252252	0.0	6.294964028776978	0.0	GAC	POPA	0.6	1533	PHE
0.009	0.0	0.009	0.0	0.36	0.0	0.07207207207207207	0.0	0.07207207207207207	0.0	3.237410071942446	0.0	GAC	POPA	0.6	1534	GLU
0.009	0.0	0.009	0.0	0.387	0.0	0.07747747747747748	0.0	0.07747747747747748	0.0	4.676258992805756	0.0	GAC	POPA	0.6	1535	VAL
0.009	0.0	0.009	0.0	0.378	0.0	0.07567567567567568	0.0	0.07567567567567568	0.0	4.676258992805756	0.0	GAC	POPA	0.6	1536	VAL
0.009	0.0	0.009	0.0	0.306	0.0	0.06126126126126126	0.0	0.06126126126126126	0.0	3.41726618705036	0.0	GAC	POPA	0.6	1537	LEU
0.009	0.0	0.009	0.0	0.297	0.0	0.05945945945945946	0.0	0.05945945945945946	0.0	4.136690647482014	0.0	GAC	POPA	0.6	1538	GLN
0.009225	0.0	0.018	0.0	0.369	0.0	0.07387387387387387	0.0	0.07387387387387387	0.0	5.215827338129497	0.0	GAC	POPA	0.6	1539	ALA
0.009	0.0	0.009	0.0	0.351	0.0	0.07027027027027027	0.0	0.07027027027027027	0.0	4.496402877697841	0.0	GAC	POPA	0.6	1540	ILE
0.009	0.0	0.009	0.0	0.189	0.0	0.03783783783783784	0.0	0.03783783783783784	0.0	2.697841726618705	0.0	GAC	POPA	0.6	1541	GLU
0.009	0.0	0.009	0.0	0.252	0.0	0.05045045045045045	0.0	0.05045045045045045	0.0	3.237410071942446	0.0	GAC	POPA	0.6	1542	GLU
0.009435483870967742	0.0	0.018	0.0	0.585	0.0	0.11711711711711711	0.0	0.11711711711711711	0.0	6.294964028776978	0.0	GAC	POPA	0.6	1543	PHE
0.009	0.0	0.009	0.0	0.207	0.0	0.04144144144144144	0.0	0.04144144144144144	0.0	2.697841726618705	0.0	GAC	POPA	0.6	1544	GLY
0.009514285714285713	0.0	0.018	0.0	0.333	0.0	0.06666666666666667	0.0	0.06666666666666667	0.0	3.9568345323741005	0.0	GAC	POPA	0.6	1545	GLU
0.009473684210526315	0.0	0.018	0.0	0.54	0.0	0.10810810810810811	0.0	0.10810810810810811	0.0	7.374100719424461	0.0	GAC	POPA	0.6	1546	ASN
0.009333333333333334	0.0	0.018	0.0	0.504	0.0	0.1009009009009009	0.0	0.1009009009009009	0.0	5.935251798561151	0.0	GAC	POPA	0.6	1547	PRO
0.00945	0.0	0.018	0.0	0.756	0.0	0.15135135135135136	0.0	0.15135135135135136	0.0	8.633093525179856	0.0	GAC	POPA	0.6	1548	THR
0.00946551724137931	0.0	0.018	0.0	0.549	0.0	0.10990990990990991	0.0	0.10990990990990991	0.0	6.654676258992806	0.0	GAC	POPA	0.6	1549	VAL
0.009352941176470588	0.0	0.018	0.0	0.477	0.0	0.09549549549549549	0.0	0.09549549549549549	0.0	5.755395683453238	0.0	GAC	POPA	0.6	1550	ILE
0.009827586206896553	0.0	0.027	0.0	0.855	0.0	0.17117117117117117	0.0	0.17117117117117117	0.0	8.453237410071942	0.0	GAC	POPA	0.6	1551	LYS
0.00979746835443038	0.0	0.018	0.0	0.774	0.0	0.15495495495495495	0.0	0.15495495495495495	0.0	8.273381294964029	0.0	GAC	POPA	0.6	1552	GLU
0.009654545454545454	0.0	0.027	0.0	0.531	0.0	0.1063063063063063	0.0	0.1063063063063063	0.0	6.294964028776978	0.0	GAC	POPA	0.6	1553	VAL
0.009666666666666665	0.0	0.027	0.0	0.522	0.0	0.1045045045045045	0.0	0.1045045045045045	0.0	5.935251798561151	0.0	GAC	POPA	0.6	1554	ASN
0.01008	0.0	0.036	0.0	1.008	0.0	0.2018018018018018	0.0	0.2018018018018018	0.0	10.611510791366907	0.0	GAC	POPA	0.6	1555	ARG
0.009537313432835821	0.0	0.027	0.0	0.639	0.0	0.12792792792792793	0.0	0.12792792792792793	0.0	7.014388489208632	0.0	GAC	POPA	0.6	1556	ALA
0.009957446808510639	0.0	0.027	0.0	0.468	0.0	0.0936936936936937	0.0	0.0936936936936937	0.0	5.755395683453238	0.0	GAC	POPA	0.6	1557	LEU
0.009625	0.0	0.018	0.0	0.693	0.0	0.13873873873873874	0.0	0.13873873873873874	0.0	7.7338129496402885	0.0	GAC	POPA	0.6	1558	GLN
0.00954	0.0	0.018	0.0	0.477	0.0	0.09549549549549549	0.0	0.09549549549549549	0.0	5.935251798561151	0.0	GAC	POPA	0.6	1559	GLY
0.010475409836065574	0.0	0.027	0.0	0.639	0.0	0.12792792792792793	0.0	0.12792792792792793	0.0	6.83453237410072	0.0	GAC	POPA	0.6	1560	LEU
0.009918367346938775	0.0	0.027	0.0	0.486	0.0	0.0972972972972973	0.0	0.0972972972972973	0.0	5.755395683453238	0.0	GAC	POPA	0.6	1561	SER
0.010140845070422537	0.0	0.027	0.0	0.72	0.0	0.14414414414414414	0.0	0.14414414414414414	0.0	7.913669064748201	0.0	GAC	POPA	0.6	1562	MET
0.0096	0.0	0.018	0.0	0.72	0.0	0.14414414414414414	0.0	0.14414414414414414	0.0	7.194244604316546	0.0	GAC	POPA	0.6	1563	ALA
0.009580645161290322	0.0	0.018	0.0	0.594	0.0	0.11891891891891893	0.0	0.11891891891891893	0.0	6.83453237410072	0.0	GAC	POPA	0.6	1564	ASP
0.00973469387755102	0.0	0.018	0.0	0.477	0.0	0.09549549549549549	0.0	0.09549549549549549	0.0	5.755395683453238	0.0	GAC	POPA	0.6	1565	VAL
0.009183673469387756	0.0	0.018	0.0	0.45	0.0	0.09009009009009009	0.0	0.09009009009009009	0.0	4.676258992805756	0.0	GAC	POPA	0.6	1566	ASN
0.009837209302325583	0.0	0.018	0.0	0.423	0.0	0.08468468468468468	0.0	0.08468468468468468	0.0	5.39568345323741	0.0	GAC	POPA	0.6	1567	MET
0.009627906976744186	0.0	0.027	0.0	0.414	0.0	0.08288288288288288	0.0	0.08288288288288288	0.0	5.215827338129497	0.0	GAC	POPA	0.6	1568	THR
0.009	0.0	0.009	0.0	0.225	0.0	0.04504504504504504	0.0	0.04504504504504504	0.0	2.5179856115107913	0.0	GAC	POPA	0.6	1569	ALA
0.009	0.0	0.009	0.0	0.306	0.0	0.06126126126126126	0.0	0.06126126126126126	0.0	3.0575539568345325	0.0	GAC	POPA	0.6	1570	ARG
0.009272727272727273	0.0	0.018	0.0	0.306	0.0	0.06126126126126126	0.0	0.06126126126126126	0.0	4.316546762589928	0.0	GAC	POPA	0.6	1571	THR
0.009333333333333334	0.0	0.018	0.0	0.252	0.0	0.05045045045045045	0.0	0.05045045045045045	0.0	3.237410071942446	0.0	GAC	POPA	0.6	1572	VAL
0.009391304347826085	0.0	0.018	0.0	0.216	0.0	0.043243243243243246	0.0	0.043243243243243246	0.0	2.697841726618705	0.0	GAC	POPA	0.6	1573	LYS
0.009	0.0	0.009	0.0	0.198	0.0	0.03963963963963964	0.0	0.03963963963963964	0.0	2.5179856115107913	0.0	GAC	POPA	0.6	1574	GLU
0.009	0.0	0.009	0.0	0.342	0.0	0.06846846846846846	0.0	0.06846846846846846	0.0	3.597122302158273	0.0	GAC	POPA	0.6	1575	ALA
0.009	0.0	0.009	0.0	0.261	0.0	0.05225225225225225	0.0	0.05225225225225225	0.0	3.41726618705036	0.0	GAC	POPA	0.6	1576	VAL
0.009	0.0	0.009	0.0	0.171	0.0	0.03423423423423423	0.0	0.03423423423423423	0.0	2.697841726618705	0.0	GAC	POPA	0.6	1577	PRO
0.009	0.0	0.009	0.0	0.234	0.0	0.04684684684684685	0.0	0.04684684684684685	0.0	3.41726618705036	0.0	GAC	POPA	0.6	1578	LYS
0.009	0.0	0.009	0.0	0.297	0.0	0.05945945945945946	0.0	0.05945945945945946	0.0	3.776978417266187	0.0	GAC	POPA	0.6	1579	LEU
0.00945	0.0	0.018	0.0	0.189	0.0	0.03783783783783784	0.0	0.03783783783783784	0.0	2.158273381294964	0.0	GAC	POPA	0.6	1580	CYS
0.009	0.0	0.009	0.0	0.162	0.0	0.032432432432432434	0.0	0.032432432432432434	0.0	2.338129496402878	0.0	GAC	POPA	0.6	1581	THR
0.009782608695652175	0.0	0.018	0.0	0.225	0.0	0.04504504504504504	0.0	0.04504504504504504	0.0	3.0575539568345325	0.0	GAC	POPA	0.6	1582	GLU
0.009	0.0	0.009	0.0	0.288	0.0	0.05765765765765766	0.0	0.05765765765765766	0.0	3.41726618705036	0.0	GAC	POPA	0.6	1583	ALA
0.009310344827586206	0.0	0.018	0.0	0.27	0.0	0.05405405405405406	0.0	0.05405405405405406	0.0	3.597122302158273	0.0	GAC	POPA	0.6	1584	THR
0.01009090909090909	0.0	0.018	0.0	0.333	0.0	0.06666666666666667	0.0	0.06666666666666667	0.0	3.597122302158273	0.0	GAC	POPA	0.6	1585	THR
0.009439024390243904	0.0	0.018	0.0	0.387	0.0	0.07747747747747748	0.0	0.07747747747747748	0.0	4.136690647482014	0.0	GAC	POPA	0.6	1586	ALA
0.009473684210526315	0.0	0.018	0.0	0.36	0.0	0.07207207207207207	0.0	0.07207207207207207	0.0	3.9568345323741005	0.0	GAC	POPA	0.6	1587	ILE
0.01002857142857143	0.0	0.018	0.0	0.351	0.0	0.07027027027027027	0.0	0.07027027027027027	0.0	4.136690647482014	0.0	GAC	POPA	0.6	1588	GLN
0.009782608695652175	0.0	0.018	0.0	0.45	0.0	0.09009009009009009	0.0	0.09009009009009009	0.0	5.0359712230215825	0.0	GAC	POPA	0.6	1589	THR
0.009762711864406779	0.0	0.018	0.0	0.576	0.0	0.11531531531531532	0.0	0.11531531531531532	0.0	5.755395683453238	0.0	GAC	POPA	0.6	1590	ASP
0.009681818181818182	0.0	0.018	0.0	0.639	0.0	0.12792792792792793	0.0	0.12792792792792793	0.0	6.474820143884892	0.0	GAC	POPA	0.6	1591	ALA
0.009666666666666665	0.0	0.027	0.0	0.783	0.0	0.15675675675675677	0.0	0.15675675675675677	0.0	8.093525179856115	0.0	GAC	POPA	0.6	1592	GLU
0.009482142857142857	0.0	0.018	0.0	0.531	0.0	0.1063063063063063	0.0	0.1063063063063063	0.0	5.935251798561151	0.0	GAC	POPA	0.6	1593	CYS
0.0099375	0.0	0.018	0.0	0.477	0.0	0.09549549549549549	0.0	0.09549549549549549	0.0	5.0359712230215825	0.0	GAC	POPA	0.6	1594	ALA
0.009870967741935483	0.0	0.027	0.0	0.612	0.0	0.12252252252252252	0.0	0.12252252252252252	0.0	6.474820143884892	0.0	GAC	POPA	0.6	1595	ASP
0.009789473684210527	0.0	0.027	0.0	0.558	0.0	0.11171171171171171	0.0	0.11171171171171171	0.0	6.294964028776978	0.0	GAC	POPA	0.6	1596	THR
0.009352941176470588	0.0	0.018	0.0	0.477	0.0	0.09549549549549549	0.0	0.09549549549549549	0.0	5.0359712230215825	0.0	GAC	POPA	0.6	1597	PHE
0.01017391304347826	0.0	0.027	0.0	0.468	0.0	0.0936936936936937	0.0	0.0936936936936937	0.0	5.575539568345324	0.0	GAC	POPA	0.6	1598	CYS
0.009833333333333335	0.0	0.018	0.0	0.531	0.0	0.1063063063063063	0.0	0.1063063063063063	0.0	6.654676258992806	0.0	GAC	POPA	0.6	1599	ASP
0.00988235294117647	0.0	0.018	0.0	0.504	0.0	0.1009009009009009	0.0	0.1009009009009009	0.0	5.935251798561151	0.0	GAC	POPA	0.6	1600	LEU
0.009957446808510639	0.0	0.018	0.0	0.468	0.0	0.0936936936936937	0.0	0.0936936936936937	0.0	5.39568345323741	0.0	GAC	POPA	0.6	1601	MET
0.009574468085106383	0.0	0.018	0.0	0.45	0.0	0.09009009009009009	0.0	0.09009009009009009	0.0	5.575539568345324	0.0	GAC	POPA	0.6	1602	LEU
0.009666666666666665	0.0	0.018	0.0	0.522	0.0	0.1045045045045045	0.0	0.1045045045045045	0.0	6.115107913669065	0.0	GAC	POPA	0.6	1603	GLN
0.009529411764705883	0.0	0.018	0.0	0.324	0.0	0.06486486486486487	0.0	0.06486486486486487	0.0	4.496402877697841	0.0	GAC	POPA	0.6	1604	LEU
0.0095	0.0	0.018	0.0	0.342	0.0	0.06846846846846846	0.0	0.06846846846846846	0.0	4.496402877697841	0.0	GAC	POPA	0.6	1605	VAL
0.009	0.0	0.009	0.0	0.351	0.0	0.07027027027027027	0.0	0.07027027027027027	0.0	4.676258992805756	0.0	GAC	POPA	0.6	1606	SER
0.009	0.0	0.009	0.0	0.36	0.0	0.07207207207207207	0.0	0.07207207207207207	0.0	4.496402877697841	0.0	GAC	POPA	0.6	1607	GLN
0.009272727272727273	0.0	0.018	0.0	0.306	0.0	0.06126126126126126	0.0	0.06126126126126126	0.0	3.597122302158273	0.0	GAC	POPA	0.6	1608	GLU
0.009	0.0	0.009	0.0	0.135	0.0	0.02702702702702703	0.0	0.02702702702702703	0.0	2.158273381294964	0.0	GAC	POPA	0.6	1609	GLY
0.009	0.0	0.009	0.0	0.207	0.0	0.04144144144144144	0.0	0.04144144144144144	0.0	2.5179856115107913	0.0	GAC	POPA	0.6	1610	ASN
0.009	0.0	0.009	0.0	0.144	0.0	0.02882882882882883	0.0	0.02882882882882883	0.0	1.9784172661870503	0.0	GAC	POPA	0.6	1611	GLY
0.009473684210526315	0.0	0.018	0.0	0.18	0.0	0.036036036036036036	0.0	0.036036036036036036	0.0	2.5179856115107913	0.0	GAC	POPA	0.6	1612	ARG
0.00945	0.0	0.018	0.0	0.189	0.0	0.03783783783783784	0.0	0.03783783783783784	0.0	2.697841726618705	0.0	GAC	POPA	0.6	1613	GLN
0.009333333333333334	0.0	0.018	0.0	0.252	0.0	0.05045045045045045	0.0	0.05045045045045045	0.0	2.697841726618705	0.0	GAC	POPA	0.6	1614	LEU
0.009391304347826085	0.0	0.018	0.0	0.216	0.0	0.043243243243243246	0.0	0.043243243243243246	0.0	2.697841726618705	0.0	GAC	POPA	0.6	1615	LEU
0.0095625	0.0	0.018	0.0	0.153	0.0	0.03063063063063063	0.0	0.03063063063063063	0.0	2.338129496402878	0.0	GAC	POPA	0.6	1616	GLN
0.009	0.0	0.009	0.0	0.189	0.0	0.03783783783783784	0.0	0.03783783783783784	0.0	2.697841726618705	0.0	GAC	POPA	0.6	1617	VAL
0.0108	0.0	0.018	0.0	0.108	0.0	0.021621621621621623	0.0	0.021621621621621623	0.0	1.4388489208633095	0.0	GAC	POPA	0.6	1618	TYR
0.009	0.0	0.009	0.0	0.117	0.0	0.023423423423423424	0.0	0.023423423423423424	0.0	1.9784172661870503	0.0	GAC	POPA	0.6	1619	GLY
0.009	0.0	0.009	0.0	0.243	0.0	0.04864864864864865	0.0	0.04864864864864865	0.0	2.877697841726619	0.0	GAC	POPA	0.6	1620	LEU
0.009782608695652175	0.0	0.018	0.0	0.225	0.0	0.04504504504504504	0.0	0.04504504504504504	0.0	2.697841726618705	0.0	GAC	POPA	0.6	1621	GLU
0.00940909090909091	0.0	0.018	0.0	0.207	0.0	0.04144144144144144	0.0	0.04144144144144144	0.0	2.5179856115107913	0.0	GAC	POPA	0.6	1622	GLU
0.009964285714285714	0.0	0.018	0.0	0.279	0.0	0.055855855855855854	0.0	0.055855855855855854	0.0	3.237410071942446	0.0	GAC	POPA	0.6	1623	THR
0.009580645161290322	0.0	0.018	0.0	0.297	0.0	0.05945945945945946	0.0	0.05945945945945946	0.0	3.237410071942446	0.0	GAC	POPA	0.6	1624	LEU
0.00940909090909091	0.0	0.018	0.0	0.207	0.0	0.04144144144144144	0.0	0.04144144144144144	0.0	2.338129496402878	0.0	GAC	POPA	0.6	1625	GLN
0.010125	0.0	0.018	0.0	0.243	0.0	0.04864864864864865	0.0	0.04864864864864865	0.0	2.877697841726619	0.0	GAC	POPA	0.6	1626	GLY
0.010153846153846154	0.0	0.018	0.0	0.396	0.0	0.07927927927927927	0.0	0.07927927927927927	0.0	4.496402877697841	0.0	GAC	POPA	0.6	1627	VAL
0.009710526315789473	0.0	0.018	0.0	0.369	0.0	0.07387387387387387	0.0	0.07387387387387387	0.0	3.9568345323741005	0.0	GAC	POPA	0.6	1628	GLU
0.009692307692307691	0.0	0.018	0.0	0.378	0.0	0.07567567567567568	0.0	0.07567567567567568	0.0	4.136690647482014	0.0	GAC	POPA	0.6	1629	ASN
0.00936734693877551	0.0	0.018	0.0	0.459	0.0	0.0918918918918919	0.0	0.0918918918918919	0.0	5.0359712230215825	0.0	GAC	POPA	0.6	1630	LEU
0.009642857142857142	0.0	0.018	0.0	0.54	0.0	0.10810810810810811	0.0	0.10810810810810811	0.0	5.935251798561151	0.0	GAC	POPA	0.6	1631	ALA
0.009782608695652175	0.0	0.018	0.0	0.45	0.0	0.09009009009009009	0.0	0.09009009009009009	0.0	5.0359712230215825	0.0	GAC	POPA	0.6	1632	ALA
0.01009090909090909	0.0	0.027	0.0	0.666	0.0	0.13333333333333333	0.0	0.13333333333333333	0.0	5.935251798561151	0.0	GAC	POPA	0.6	1633	TYR
0.009835051546391752	0.0	0.027	0.0	0.954	0.0	0.19099099099099098	0.0	0.19099099099099098	0.0	7.374100719424461	0.0	GAC	POPA	0.6	1634	TYR
0.00949090909090909	0.0	0.018	0.0	0.522	0.0	0.1045045045045045	0.0	0.1045045045045045	0.0	6.294964028776978	0.0	GAC	POPA	0.6	1635	GLY
0.0100125	0.0	0.018	0.0	0.801	0.0	0.16036036036036036	0.0	0.16036036036036036	0.0	8.273381294964029	0.0	GAC	POPA	0.6	1636	GLU
0.009947368421052632	0.0	0.018	0.0	0.945	0.0	0.1891891891891892	0.0	0.1891891891891892	0.0	8.633093525179856	0.0	GAC	POPA	0.6	1637	ASP
0.010063636363636363	0.0	0.018	0.0	1.107	0.0	0.22162162162162163	0.0	0.22162162162162163	0.0	8.633093525179856	0.0	GAC	POPA	0.6	1638	PHE
0.009473684210526315	0.0	0.018	0.0	0.54	0.0	0.10810810810810811	0.0	0.10810810810810811	0.0	6.474820143884892	0.0	GAC	POPA	0.6	1639	GLY
0.01	0.0	0.018	0.0	0.63	0.0	0.12612612612612611	0.0	0.12612612612612611	0.0	6.474820143884892	0.0	GAC	POPA	0.6	1640	THR
0.010285714285714287	0.0	0.027	0.0	0.72	0.0	0.14414414414414414	0.0	0.14414414414414414	0.0	7.374100719424461	0.0	GAC	POPA	0.6	1641	GLN
0.009737704918032787	0.0	0.018	0.0	0.594	0.0	0.11891891891891893	0.0	0.11891891891891893	0.0	6.654676258992806	0.0	GAC	POPA	0.6	1642	LEU
0.00988235294117647	0.0	0.027	0.0	0.504	0.0	0.1009009009009009	0.0	0.1009009009009009	0.0	5.215827338129497	0.0	GAC	POPA	0.6	1643	SER
0.010411764705882353	0.0	0.018	0.0	0.531	0.0	0.1063063063063063	0.0	0.1063063063063063	0.0	5.575539568345324	0.0	GAC	POPA	0.6	1644	GLU
0.009870967741935483	0.0	0.018	0.0	0.612	0.0	0.12252252252252252	0.0	0.12252252252252252	0.0	5.39568345323741	0.0	GAC	POPA	0.6	1645	LYS
0.010317073170731708	0.0	0.018	0.0	0.423	0.0	0.08468468468468468	0.0	0.08468468468468468	0.0	4.856115107913669	0.0	GAC	POPA	0.6	1646	VAL
0.009514285714285713	0.0	0.018	0.0	0.333	0.0	0.06666666666666667	0.0	0.06666666666666667	0.0	4.136690647482014	0.0	GAC	POPA	0.6	1647	ALA
0.009214285714285713	0.0	0.018	0.0	0.387	0.0	0.07747747747747748	0.0	0.07747747747747748	0.0	4.496402877697841	0.0	GAC	POPA	0.6	1648	MET
0.009837209302325583	0.0	0.018	0.0	0.423	0.0	0.08468468468468468	0.0	0.08468468468468468	0.0	4.496402877697841	0.0	GAC	POPA	0.6	1649	ILE
0.010741935483870969	0.0	0.018	0.0	0.333	0.0	0.06666666666666667	0.0	0.06666666666666667	0.0	3.9568345323741005	0.0	GAC	POPA	0.6	1650	ARG
0.009333333333333334	0.0	0.018	0.0	0.252	0.0	0.05045045045045045	0.0	0.05045045045045045	0.0	3.237410071942446	0.0	GAC	POPA	0.6	1651	GLN
0.00928125	0.0	0.018	0.0	0.297	0.0	0.05945945945945946	0.0	0.05945945945945946	0.0	4.316546762589928	0.0	GAC	POPA	0.6	1652	ALA
0.009	0.0	0.009	0.0	0.216	0.0	0.043243243243243246	0.0	0.043243243243243246	0.0	2.877697841726619	0.0	GAC	POPA	0.6	1653	MET
0.009529411764705883	0.0	0.018	0.0	0.162	0.0	0.032432432432432434	0.0	0.032432432432432434	0.0	2.5179856115107913	0.0	GAC	POPA	0.6	1654	GLU
0.009	0.0	0.009	0.0	0.126	0.0	0.025225225225225224	0.0	0.025225225225225224	0.0	1.7985611510791366	0.0	GAC	POPA	0.6	1655	ASP
0.009	0.0	0.009	0.0	0.162	0.0	0.032432432432432434	0.0	0.032432432432432434	0.0	2.338129496402878	0.0	GAC	POPA	0.6	1656	ASP
0.009	0.0	0.009	0.0	0.171	0.0	0.03423423423423423	0.0	0.03423423423423423	0.0	2.338129496402878	0.0	GAC	POPA	0.6	1657	GLN
0.009	0.0	0.009	0.0	0.171	0.0	0.03423423423423423	0.0	0.03423423423423423	0.0	2.158273381294964	0.0	GAC	POPA	0.6	1658	PRO
0.009	0.0	0.009	0.0	0.216	0.0	0.043243243243243246	0.0	0.043243243243243246	0.0	2.5179856115107913	0.0	GAC	POPA	0.6	1659	ARG
0.009	0.0	0.009	0.0	0.135	0.0	0.02702702702702703	0.0	0.02702702702702703	0.0	2.5179856115107913	0.0	GAC	POPA	0.6	1660	GLU
0.010125	0.0	0.027	0.0	0.162	0.0	0.032432432432432434	0.0	0.032432432432432434	0.0	2.697841726618705	0.0	GAC	POPA	0.6	1661	LYS
0.009	0.0	0.009	0.0	0.153	0.0	0.03063063063063063	0.0	0.03063063063063063	0.0	2.338129496402878	0.0	GAC	POPA	0.6	1662	THR
0.0096	0.0	0.018	0.0	0.144	0.0	0.02882882882882883	0.0	0.02882882882882883	0.0	1.9784172661870503	0.0	GAC	POPA	0.6	1663	CYS
0.00932142857142857	0.0	0.018	0.0	0.261	0.0	0.05225225225225225	0.0	0.05225225225225225	0.0	2.877697841726619	0.0	GAC	POPA	0.6	1664	LYS
0.0096	0.0	0.018	0.0	0.288	0.0	0.05765765765765766	0.0	0.05765765765765766	0.0	3.776978417266187	0.0	GAC	POPA	0.6	1665	ASP
0.009	0.0	0.009	0.0	0.297	0.0	0.05945945945945946	0.0	0.05945945945945946	0.0	3.237410071942446	0.0	GAC	POPA	0.6	1666	VAL
0.010148936170212767	0.0	0.027	0.0	0.477	0.0	0.09549549549549549	0.0	0.09549549549549549	0.0	3.41726618705036	0.0	GAC	POPA	0.6	1667	TYR
0.009978260869565218	0.0	0.018	0.0	0.459	0.0	0.0918918918918919	0.0	0.0918918918918919	0.0	4.136690647482014	0.0	GAC	POPA	0.6	1668	ASP
0.0095625	0.0	0.018	0.0	0.459	0.0	0.0918918918918919	0.0	0.0918918918918919	0.0	4.856115107913669	0.0	GAC	POPA	0.6	1669	LEU
0.009418604651162791	0.0	0.018	0.0	0.405	0.0	0.08108108108108109	0.0	0.08108108108108109	0.0	4.136690647482014	0.0	GAC	POPA	0.6	1670	LEU
0.00951923076923077	0.0	0.018	0.0	0.495	0.0	0.0990990990990991	0.0	0.0990990990990991	0.0	4.316546762589928	0.0	GAC	POPA	0.6	1671	ASN
0.009642857142857142	0.0	0.018	0.0	0.54	0.0	0.10810810810810811	0.0	0.10810810810810811	0.0	5.575539568345324	0.0	GAC	POPA	0.6	1672	SER
0.009926470588235294	0.0	0.027	0.0	0.675	0.0	0.13513513513513514	0.0	0.13513513513513514	0.0	5.755395683453238	0.0	GAC	POPA	0.6	1673	ARG
0.01003846153846154	0.0	0.027	0.0	0.522	0.0	0.1045045045045045	0.0	0.1045045045045045	0.0	4.136690647482014	0.0	GAC	POPA	0.6	1674	VAL
0.01057142857142857	0.0	0.027	0.0	0.666	0.0	0.13333333333333333	0.0	0.13333333333333333	0.0	5.755395683453238	0.0	GAC	POPA	0.6	1675	GLN
0.010285714285714287	0.0	0.027	0.0	0.72	0.0	0.14414414414414414	0.0	0.14414414414414414	0.0	6.474820143884892	0.0	GAC	POPA	0.6	1676	GLN
0.01017391304347826	0.0	0.018	0.0	0.468	0.0	0.0936936936936937	0.0	0.0936936936936937	0.0	4.856115107913669	0.0	GAC	POPA	0.6	1677	GLY
0.00973469387755102	0.0	0.018	0.0	0.477	0.0	0.09549549549549549	0.0	0.09549549549549549	0.0	4.856115107913669	0.0	GAC	POPA	0.6	1678	LEU
0.009204545454545455	0.0	0.018	0.0	0.405	0.0	0.08108108108108109	0.0	0.08108108108108109	0.0	4.496402877697841	0.0	GAC	POPA	0.6	1679	SER
0.009710526315789473	0.0	0.018	0.0	0.369	0.0	0.07387387387387387	0.0	0.07387387387387387	0.0	4.136690647482014	0.0	GAC	POPA	0.6	1680	VAL
0.0095	0.0	0.018	0.0	0.342	0.0	0.06846846846846846	0.0	0.06846846846846846	0.0	3.237410071942446	0.0	GAC	POPA	0.6	1681	ALA
0.009782608695652175	0.0	0.018	0.0	0.225	0.0	0.04504504504504504	0.0	0.04504504504504504	0.0	3.0575539568345325	0.0	GAC	POPA	0.6	1682	ILE
0.00984375	0.0	0.018	0.0	0.315	0.0	0.06306306306306306	0.0	0.06306306306306306	0.0	3.597122302158273	0.0	GAC	POPA	0.6	1683	SER
0.009236842105263158	0.0	0.018	0.0	0.351	0.0	0.07027027027027027	0.0	0.07027027027027027	0.0	3.41726618705036	0.0	GAC	POPA	0.6	1684	GLU
0.009818181818181818	0.0	0.018	0.0	0.324	0.0	0.06486486486486487	0.0	0.06486486486486487	0.0	3.41726618705036	0.0	GAC	POPA	0.6	1685	VAL
0.0093	0.0	0.018	0.0	0.279	0.0	0.055855855855855854	0.0	0.055855855855855854	0.0	2.877697841726619	0.0	GAC	POPA	0.6	1686	ALA
0.0093	0.0	0.018	0.0	0.279	0.0	0.055855855855855854	0.0	0.055855855855855854	0.0	3.41726618705036	0.0	GAC	POPA	0.6	1687	ILE
0.009642857142857142	0.0	0.018	0.0	0.27	0.0	0.05405405405405406	0.0	0.05405405405405406	0.0	3.237410071942446	0.0	GAC	POPA	0.6	1688	LEU
0.009	0.0	0.009	0.0	0.189	0.0	0.03783783783783784	0.0	0.03783783783783784	0.0	1.9784172661870503	0.0	GAC	POPA	0.6	1689	GLN
0.009	0.0	0.009	0.0	0.198	0.0	0.03963963963963964	0.0	0.03963963963963964	0.0	2.5179856115107913	0.0	GAC	POPA	0.6	1690	GLU
0.009	0.0	0.009	0.0	0.189	0.0	0.03783783783783784	0.0	0.03783783783783784	0.0	2.697841726618705	0.0	GAC	POPA	0.6	1691	GLU
0.0095625	0.0	0.018	0.0	0.153	0.0	0.03063063063063063	0.0	0.03063063063063063	0.0	2.158273381294964	0.0	GAC	POPA	0.6	1692	VAL
0.009	0.0	0.009	0.0	0.153	0.0	0.03063063063063063	0.0	0.03063063063063063	0.0	1.9784172661870503	0.0	GAC	POPA	0.6	1693	GLU
0.009	0.0	0.009	0.0	0.171	0.0	0.03423423423423423	0.0	0.03423423423423423	0.0	2.338129496402878	0.0	GAC	POPA	0.6	1694	PHE
0.009	0.0	0.009	0.0	0.153	0.0	0.03063063063063063	0.0	0.03063063063063063	0.0	2.338129496402878	0.0	GAC	POPA	0.6	1695	LEU
0.009	0.0	0.009	0.0	0.126	0.0	0.025225225225225224	0.0	0.025225225225225224	0.0	1.7985611510791366	0.0	GAC	POPA	0.6	1696	VAL
0.0099	0.0	0.018	0.0	0.099	0.0	0.01981981981981982	0.0	0.01981981981981982	0.0	1.2589928057553956	0.0	GAC	POPA	0.6	1697	SER
0.009	0.0	0.009	0.0	0.099	0.0	0.01981981981981982	0.0	0.01981981981981982	0.0	1.2589928057553956	0.0	GAC	POPA	0.6	1698	GLN
0.009	0.0	0.009	0.0	0.117	0.0	0.023423423423423424	0.0	0.023423423423423424	0.0	1.618705035971223	0.0	GAC	POPA	0.6	1699	MET
0.009	0.0	0.009	0.0	0.09	0.0	0.018018018018018018	0.0	0.018018018018018018	0.0	1.079136690647482	0.0	GAC	POPA	0.6	1700	GLY
0.010384615384615384	0.0	0.018	0.0	0.135	0.0	0.02702702702702703	0.0	0.02702702702702703	0.0	1.2589928057553956	0.0	GAC	POPA	0.6	1701	MET
0.010058823529411764	0.0	0.018	0.0	0.171	0.0	0.03423423423423423	0.0	0.03423423423423423	0.0	1.7985611510791366	0.0	GAC	POPA	0.6	1702	TYR
0.010058823529411764	0.0	0.018	0.0	0.171	0.0	0.03423423423423423	0.0	0.03423423423423423	0.0	1.4388489208633095	0.0	GAC	POPA	0.6	1703	ASN
0.009947368421052632	0.0	0.018	0.0	0.189	0.0	0.03783783783783784	0.0	0.03783783783783784	0.0	1.9784172661870503	0.0	GAC	POPA	0.6	1704	GLN
0.00975	0.0	0.018	0.0	0.117	0.0	0.023423423423423424	0.0	0.023423423423423424	0.0	1.079136690647482	0.0	GAC	POPA	0.6	1705	GLU
0.009642857142857142	0.0	0.018	0.0	0.135	0.0	0.02702702702702703	0.0	0.02702702702702703	0.0	1.4388489208633095	0.0	GAC	POPA	0.6	1706	GLN
0.010636363636363637	0.0	0.018	0.0	0.117	0.0	0.023423423423423424	0.0	0.023423423423423424	0.0	1.079136690647482	0.0	GAC	POPA	0.6	1707	LEU
0.011454545454545453	0.0	0.018	0.0	0.126	0.0	0.025225225225225224	0.0	0.025225225225225224	0.0	1.2589928057553956	0.0	GAC	POPA	0.6	1708	ASP
0.009473684210526315	0.0	0.018	0.0	0.18	0.0	0.036036036036036036	0.0	0.036036036036036036	0.0	1.9784172661870503	0.0	GAC	POPA	0.6	1709	HIS
0.0095625	0.0	0.018	0.0	0.153	0.0	0.03063063063063063	0.0	0.03063063063063063	0.0	2.338129496402878	0.0	GAC	POPA	0.6	1710	GLN
0.009529411764705883	0.0	0.018	0.0	0.162	0.0	0.032432432432432434	0.0	0.032432432432432434	0.0	1.618705035971223	0.0	GAC	POPA	0.6	1711	THR
0.01	0.0	0.018	0.0	0.09	0.0	0.018018018018018018	0.0	0.018018018018018018	0.0	1.4388489208633095	0.0	GAC	POPA	0.6	1712	ALA
0.0105	0.0	0.018	0.0	0.126	0.0	0.025225225225225224	0.0	0.025225225225225224	0.0	1.4388489208633095	0.0	GAC	POPA	0.6	1713	MET
0.01	0.0	0.018	0.0	0.09	0.0	0.018018018018018018	0.0	0.018018018018018018	0.0	1.2589928057553956	0.0	GAC	POPA	0.6	1714	GLY
0.0095	0.0	0.018	0.0	0.171	0.0	0.03423423423423423	0.0	0.03423423423423423	0.0	2.877697841726619	0.0	GAC	POPA	0.6	1715	ALA
0.0096	0.0	0.018	0.0	0.144	0.0	0.02882882882882883	0.0	0.02882882882882883	0.0	2.338129496402878	0.0	GAC	POPA	0.6	1716	ASP
0.009642857142857142	0.0	0.018	0.0	0.135	0.0	0.02702702702702703	0.0	0.02702702702702703	0.0	1.7985611510791366	0.0	GAC	POPA	0.6	1717	HIS
0.0096	0.0	0.018	0.0	0.144	0.0	0.02882882882882883	0.0	0.02882882882882883	0.0	2.338129496402878	0.0	GAC	POPA	0.6	1718	GLN
0.009692307692307691	0.0	0.027	0.0	0.378	0.0	0.07567567567567568	0.0	0.07567567567567568	0.0	3.597122302158273	0.0	GAC	POPA	0.6	1719	TYR
0.009692307692307691	0.0	0.018	0.0	0.126	0.0	0.025225225225225224	0.0	0.025225225225225224	0.0	1.7985611510791366	0.0	GAC	POPA	0.6	1720	GLY
0.0095	0.0	0.018	0.0	0.171	0.0	0.03423423423423423	0.0	0.03423423423423423	0.0	1.9784172661870503	0.0	GAC	POPA	0.6	1721	ASN
0.009333333333333334	0.0	0.018	0.0	0.252	0.0	0.05045045045045045	0.0	0.05045045045045045	0.0	3.0575539568345325	0.0	GAC	POPA	0.6	1722	MET
0.009	0.0	0.009	0.0	0.198	0.0	0.03963963963963964	0.0	0.03963963963963964	0.0	2.5179856115107913	0.0	GAC	POPA	0.6	1723	ALA
0.00945	0.0	0.018	0.0	0.189	0.0	0.03783783783783784	0.0	0.03783783783783784	0.0	2.5179856115107913	0.0	GAC	POPA	0.6	1724	PHE
0.009	0.0	0.009	0.0	0.189	0.0	0.03783783783783784	0.0	0.03783783783783784	0.0	2.697841726618705	0.0	GAC	POPA	0.6	1725	GLU
0.00928125	0.0	0.018	0.0	0.297	0.0	0.05945945945945946	0.0	0.05945945945945946	0.0	3.41726618705036	0.0	GAC	POPA	0.6	1726	LEU
0.009782608695652175	0.0	0.027	0.0	0.225	0.0	0.04504504504504504	0.0	0.04504504504504504	0.0	3.0575539568345325	0.0	GAC	POPA	0.6	1727	LEU
0.011117647058823529	0.0	0.027	0.0	0.189	0.0	0.03783783783783784	0.0	0.03783783783783784	0.0	2.5179856115107913	0.0	GAC	POPA	0.6	1728	ALA
0.009666666666666665	0.0	0.018	0.0	0.261	0.0	0.05225225225225225	0.0	0.05225225225225225	0.0	3.0575539568345325	0.0	GAC	POPA	0.6	1729	ALA
0.01	0.0	0.018	0.0	0.36	0.0	0.07207207207207207	0.0	0.07207207207207207	0.0	3.776978417266187	0.0	GAC	POPA	0.6	1730	THR
0.00984375	0.0	0.018	0.0	0.315	0.0	0.06306306306306306	0.0	0.06306306306306306	0.0	3.41726618705036	0.0	GAC	POPA	0.6	1731	SER
0.009580645161290322	0.0	0.018	0.0	0.297	0.0	0.05945945945945946	0.0	0.05945945945945946	0.0	3.237410071942446	0.0	GAC	POPA	0.6	1732	ALA
0.009333333333333334	0.0	0.018	0.0	0.252	0.0	0.05045045045045045	0.0	0.05045045045045045	0.0	2.697841726618705	0.0	GAC	POPA	0.6	1733	ASN
0.010894736842105263	0.0	0.018	0.0	0.207	0.0	0.04144144144144144	0.0	0.04144144144144144	0.0	3.0575539568345325	0.0	GAC	POPA	0.6	1734	VAL
0.009620689655172413	0.0	0.018	0.0	0.279	0.0	0.055855855855855854	0.0	0.055855855855855854	0.0	3.0575539568345325	0.0	GAC	POPA	0.6	1735	LYS
0.009529411764705883	0.0	0.018	0.0	0.162	0.0	0.032432432432432434	0.0	0.032432432432432434	0.0	2.338129496402878	0.0	GAC	POPA	0.6	1736	LEU
0.00945	0.0	0.018	0.0	0.189	0.0	0.03783783783783784	0.0	0.03783783783783784	0.0	2.697841726618705	0.0	GAC	POPA	0.6	1737	LEU
0.009	0.0	0.009	0.0	0.153	0.0	0.03063063063063063	0.0	0.03063063063063063	0.0	2.338129496402878	0.0	GAC	POPA	0.6	1738	GLN
0.009	0.0	0.009	0.0	0.135	0.0	0.02702702702702703	0.0	0.02702702702702703	0.0	1.9784172661870503	0.0	GAC	POPA	0.6	1739	ALA
0.009	0.0	0.009	0.0	0.09	0.0	0.018018018018018018	0.0	0.018018018018018018	0.0	1.2589928057553956	0.0	GAC	POPA	0.6	1740	ASN
0.009	0.0	0.009	0.0	0.108	0.0	0.021621621621621623	0.0	0.021621621621621623	0.0	1.079136690647482	0.0	GAC	POPA	0.6	1741	GLU
0.009642857142857142	0.0	0.018	0.0	0.135	0.0	0.02702702702702703	0.0	0.02702702702702703	0.0	1.9784172661870503	0.0	GAC	POPA	0.6	1742	PHE
0.01	0.0	0.018	0.0	0.09	0.0	0.018018018018018018	0.0	0.018018018018018018	0.0	1.2589928057553956	0.0	GAC	POPA	0.6	1743	SER
0.009	0.0	0.009	0.0	0.162	0.0	0.032432432432432434	0.0	0.032432432432432434	0.0	1.7985611510791366	0.0	GAC	POPA	0.6	1744	LYS
0.009	0.0	0.009	0.0	0.09	0.0	0.018018018018018018	0.0	0.018018018018018018	0.0	1.4388489208633095	0.0	GAC	POPA	0.6	1745	MET
0.009	0.0	0.009	0.0	0.099	0.0	0.01981981981981982	0.0	0.01981981981981982	0.0	1.2589928057553956	0.0	GAC	POPA	0.6	1746	GLU
0.009692307692307691	0.0	0.018	0.0	0.126	0.0	0.025225225225225224	0.0	0.025225225225225224	0.0	1.2589928057553956	0.0	GAC	POPA	0.6	1747	LEU
0.00975	0.0	0.018	0.0	0.117	0.0	0.023423423423423424	0.0	0.023423423423423424	0.0	1.4388489208633095	0.0	GAC	POPA	0.6	1748	ALA
0.009692307692307691	0.0	0.018	0.0	0.126	0.0	0.025225225225225224	0.0	0.025225225225225224	0.0	1.079136690647482	0.0	GAC	POPA	0.6	1749	LEU
0.0095625	0.0	0.018	0.0	0.153	0.0	0.03063063063063063	0.0	0.03063063063063063	0.0	1.618705035971223	0.0	GAC	POPA	0.6	1750	ILE
0.010384615384615384	0.0	0.018	0.0	0.27	0.0	0.05405405405405406	0.0	0.05405405405405406	0.0	2.158273381294964	0.0	GAC	POPA	0.6	1751	LYS
0.009	0.0	0.009	0.0	0.108	0.0	0.021621621621621623	0.0	0.021621621621621623	0.0	1.4388489208633095	0.0	GAC	POPA	0.6	1752	GLY
0.009	0.0	0.009	0.0	0.117	0.0	0.023423423423423424	0.0	0.023423423423423424	0.0	1.4388489208633095	0.0	GAC	POPA	0.6	1753	GLN
0.009	0.0	0.009	0.0	0.126	0.0	0.025225225225225224	0.0	0.025225225225225224	0.0	1.7985611510791366	0.0	GAC	POPA	0.6	1754	ALA
0.009	0.0	0.009	0.0	0.144	0.0	0.02882882882882883	0.0	0.02882882882882883	0.0	1.618705035971223	0.0	GAC	POPA	0.6	1755	ASP
0.009	0.0	0.009	0.0	0.171	0.0	0.03423423423423423	0.0	0.03423423423423423	0.0	2.5179856115107913	0.0	GAC	POPA	0.6	1756	PRO
0.009529411764705883	0.0	0.018	0.0	0.162	0.0	0.032432432432432434	0.0	0.032432432432432434	0.0	1.9784172661870503	0.0	GAC	POPA	0.6	1757	GLU
0.0096	0.0	0.018	0.0	0.144	0.0	0.02882882882882883	0.0	0.02882882882882883	0.0	1.7985611510791366	0.0	GAC	POPA	0.6	1758	ILE
0.009	0.0	0.009	0.0	0.117	0.0	0.023423423423423424	0.0	0.023423423423423424	0.0	1.2589928057553956	0.0	GAC	POPA	0.6	1759	VAL
0.009	0.0	0.009	0.0	0.144	0.0	0.02882882882882883	0.0	0.02882882882882883	0.0	1.618705035971223	0.0	GAC	POPA	0.6	1760	LEU
0.009	0.0	0.009	0.0	0.144	0.0	0.02882882882882883	0.0	0.02882882882882883	0.0	1.9784172661870503	0.0	GAC	POPA	0.6	1761	TYR
0.009	0.0	0.009	0.0	0.081	0.0	0.016216216216216217	0.0	0.016216216216216217	0.0	0.8992805755395683	0.0	GAC	POPA	0.6	1762	ALA
0.009	0.0	0.009	0.0	0.126	0.0	0.025225225225225224	0.0	0.025225225225225224	0.0	1.7985611510791366	0.0	GAC	POPA	0.6	1763	VAL
0.009	0.0	0.009	0.0	0.171	0.0	0.03423423423423423	0.0	0.03423423423423423	0.0	1.9784172661870503	0.0	GAC	POPA	0.6	1764	LYS
0.009	0.0	0.009	0.0	0.099	0.0	0.01981981981981982	0.0	0.01981981981981982	0.0	1.618705035971223	0.0	GAC	POPA	0.6	1765	ALA
0.009	0.0	0.009	0.0	0.108	0.0	0.021621621621621623	0.0	0.021621621621621623	0.0	1.618705035971223	0.0	GAC	POPA	0.6	1766	LEU
0.009	0.0	0.009	0.0	0.153	0.0	0.03063063063063063	0.0	0.03063063063063063	0.0	1.9784172661870503	0.0	GAC	POPA	0.6	1767	THR
0.011076923076923076	0.0	0.027	0.0	0.144	0.0	0.02882882882882883	0.0	0.02882882882882883	0.0	2.158273381294964	0.0	GAC	POPA	0.6	1768	ALA
0.010565217391304348	0.0	0.027	0.0	0.243	0.0	0.04864864864864865	0.0	0.04864864864864865	0.0	2.877697841726619	0.0	GAC	POPA	0.6	1769	PHE
0.010058823529411764	0.0	0.018	0.0	0.171	0.0	0.03423423423423423	0.0	0.03423423423423423	0.0	2.158273381294964	0.0	GAC	POPA	0.6	1770	CYS
0.011	0.0	0.027	0.0	0.297	0.0	0.05945945945945946	0.0	0.05945945945945946	0.0	3.597122302158273	0.0	GAC	POPA	0.6	1771	LYS
0.010451612903225807	0.0	0.018	0.0	0.324	0.0	0.06486486486486487	0.0	0.06486486486486487	0.0	3.237410071942446	0.0	GAC	POPA	0.6	1772	PHE
0.01003846153846154	0.0	0.027	0.0	0.261	0.0	0.05225225225225225	0.0	0.05225225225225225	0.0	2.697841726618705	0.0	GAC	POPA	0.6	1773	PRO
0.009692307692307691	0.0	0.018	0.0	0.252	0.0	0.05045045045045045	0.0	0.05045045045045045	0.0	3.0575539568345325	0.0	GAC	POPA	0.6	1774	PRO
0.009947368421052632	0.0	0.018	0.0	0.189	0.0	0.03783783783783784	0.0	0.03783783783783784	0.0	2.5179856115107913	0.0	GAC	POPA	0.6	1775	ALA
0.009	0.0	0.009	0.0	0.216	0.0	0.043243243243243246	0.0	0.043243243243243246	0.0	2.338129496402878	0.0	GAC	POPA	0.6	1776	ALA
0.009	0.0	0.009	0.0	0.198	0.0	0.03963963963963964	0.0	0.03963963963963964	0.0	2.5179856115107913	0.0	GAC	POPA	0.6	1777	GLN
0.009	0.0	0.009	0.0	0.171	0.0	0.03423423423423423	0.0	0.03423423423423423	0.0	2.5179856115107913	0.0	GAC	POPA	0.6	1778	ASP
0.0095625	0.0	0.018	0.0	0.153	0.0	0.03063063063063063	0.0	0.03063063063063063	0.0	1.7985611510791366	0.0	GAC	POPA	0.6	1779	THR
0.00945	0.0	0.018	0.0	0.189	0.0	0.03783783783783784	0.0	0.03783783783783784	0.0	2.338129496402878	0.0	GAC	POPA	0.6	1780	ALA
0.01003846153846154	0.0	0.018	0.0	0.261	0.0	0.05225225225225225	0.0	0.05225225225225225	0.0	2.5179856115107913	0.0	GAC	POPA	0.6	1781	ARG
0.009	0.0	0.009	0.0	0.171	0.0	0.03423423423423423	0.0	0.03423423423423423	0.0	2.338129496402878	0.0	GAC	POPA	0.6	1782	ILE
0.00936	0.0	0.018	0.0	0.234	0.0	0.04684684684684685	0.0	0.04684684684684685	0.0	2.338129496402878	0.0	GAC	POPA	0.6	1783	GLN
0.009	0.0	0.009	0.0	0.099	0.0	0.01981981981981982	0.0	0.01981981981981982	0.0	1.079136690647482	0.0	GAC	POPA	0.6	1784	GLY
0.0095625	0.0	0.018	0.0	0.153	0.0	0.03063063063063063	0.0	0.03063063063063063	0.0	1.2589928057553956	0.0	GAC	POPA	0.6	1785	CYS
0.009	0.0	0.009	0.0	0.144	0.0	0.02882882882882883	0.0	0.02882882882882883	0.0	1.618705035971223	0.0	GAC	POPA	0.6	1786	PRO
0.01	0.0	0.018	0.0	0.18	0.0	0.036036036036036036	0.0	0.036036036036036036	0.0	1.7985611510791366	0.0	GAC	POPA	0.6	1787	ALA
0.009473684210526315	0.0	0.018	0.0	0.18	0.0	0.036036036036036036	0.0	0.036036036036036036	0.0	1.618705035971223	0.0	GAC	POPA	0.6	1788	LEU
0.009	0.0	0.009	0.0	0.18	0.0	0.036036036036036036	0.0	0.036036036036036036	0.0	1.9784172661870503	0.0	GAC	POPA	0.6	1789	VAL
0.009	0.0	0.009	0.0	0.18	0.0	0.036036036036036036	0.0	0.036036036036036036	0.0	1.9784172661870503	0.0	GAC	POPA	0.6	1790	THR
0.009	0.0	0.009	0.0	0.207	0.0	0.04144144144144144	0.0	0.04144144144144144	0.0	1.9784172661870503	0.0	GAC	POPA	0.6	1791	GLU
0.009	0.0	0.009	0.0	0.18	0.0	0.036036036036036036	0.0	0.036036036036036036	0.0	1.9784172661870503	0.0	GAC	POPA	0.6	1792	ALA
0.009	0.0	0.009	0.0	0.162	0.0	0.032432432432432434	0.0	0.032432432432432434	0.0	1.618705035971223	0.0	GAC	POPA	0.6	1793	CYS
0.009	0.0	0.009	0.0	0.171	0.0	0.03423423423423423	0.0	0.03423423423423423	0.0	1.4388489208633095	0.0	GAC	POPA	0.6	1794	SER
0.009	0.0	0.009	0.0	0.18	0.0	0.036036036036036036	0.0	0.036036036036036036	0.0	2.158273381294964	0.0	GAC	POPA	0.6	1795	LYS
0.009	0.0	0.009	0.0	0.189	0.0	0.03783783783783784	0.0	0.03783783783783784	0.0	1.4388489208633095	0.0	GAC	POPA	0.6	1796	ILE
0.009	0.0	0.009	0.0	0.126	0.0	0.025225225225225224	0.0	0.025225225225225224	0.0	1.079136690647482	0.0	GAC	POPA	0.6	1797	ASN
0.009	0.0	0.009	0.0	0.225	0.0	0.04504504504504504	0.0	0.04504504504504504	0.0	1.9784172661870503	0.0	GAC	POPA	0.6	1798	LYS
0.009	0.0	0.009	0.0	0.117	0.0	0.023423423423423424	0.0	0.023423423423423424	0.0	1.4388489208633095	0.0	GAC	POPA	0.6	1799	SER
0.009	0.0	0.009	0.0	0.126	0.0	0.025225225225225224	0.0	0.025225225225225224	0.0	1.079136690647482	0.0	GAC	POPA	0.6	1800	GLY
0.009	0.0	0.009	0.0	0.153	0.0	0.03063063063063063	0.0	0.03063063063063063	0.0	1.079136690647482	0.0	GAC	POPA	0.6	1801	LEU
0.009	0.0	0.009	0.0	0.144	0.0	0.02882882882882883	0.0	0.02882882882882883	0.0	1.4388489208633095	0.0	GAC	POPA	0.6	1802	PRO
0.009	0.0	0.009	0.0	0.135	0.0	0.02702702702702703	0.0	0.02702702702702703	0.0	1.4388489208633095	0.0	GAC	POPA	0.6	1803	ASN
0.0096	0.0	0.018	0.0	0.144	0.0	0.02882882882882883	0.0	0.02882882882882883	0.0	1.2589928057553956	0.0	GAC	POPA	0.6	1804	GLU
0.009782608695652175	0.0	0.018	0.0	0.225	0.0	0.04504504504504504	0.0	0.04504504504504504	0.0	2.5179856115107913	0.0	GAC	POPA	0.6	1805	ARG
0.009	0.0	0.009	0.0	0.162	0.0	0.032432432432432434	0.0	0.032432432432432434	0.0	1.618705035971223	0.0	GAC	POPA	0.6	1806	LYS
0.009428571428571429	0.0	0.018	0.0	0.198	0.0	0.03963963963963964	0.0	0.03963963963963964	0.0	1.618705035971223	0.0	GAC	POPA	0.6	1807	GLU
0.009	0.0	0.009	0.0	0.144	0.0	0.02882882882882883	0.0	0.02882882882882883	0.0	1.7985611510791366	0.0	GAC	POPA	0.6	1808	GLU
0.00945	0.0	0.018	0.0	0.189	0.0	0.03783783783783784	0.0	0.03783783783783784	0.0	2.338129496402878	0.0	GAC	POPA	0.6	1809	HIS
0.009	0.0	0.009	0.0	0.144	0.0	0.02882882882882883	0.0	0.02882882882882883	0.0	1.4388489208633095	0.0	GAC	POPA	0.6	1810	LEU
0.009	0.0	0.009	0.0	0.144	0.0	0.02882882882882883	0.0	0.02882882882882883	0.0	1.2589928057553956	0.0	GAC	POPA	0.6	1811	CYS
0.009	0.0	0.009	0.0	0.162	0.0	0.032432432432432434	0.0	0.032432432432432434	0.0	1.7985611510791366	0.0	GAC	POPA	0.6	1812	ALA
0.009	0.0	0.009	0.0	0.216	0.0	0.043243243243243246	0.0	0.043243243243243246	0.0	2.158273381294964	0.0	GAC	POPA	0.6	1813	ARG
0.009	0.0	0.009	0.0	0.261	0.0	0.05225225225225225	0.0	0.05225225225225225	0.0	2.5179856115107913	0.0	GAC	POPA	0.6	1814	TYR
0.009	0.0	0.009	0.0	0.198	0.0	0.03963963963963964	0.0	0.03963963963963964	0.0	2.338129496402878	0.0	GAC	POPA	0.6	1815	PHE
0.009	0.0	0.009	0.0	0.117	0.0	0.023423423423423424	0.0	0.023423423423423424	0.0	1.7985611510791366	0.0	GAC	POPA	0.6	1816	LEU
0.009	0.0	0.009	0.0	0.153	0.0	0.03063063063063063	0.0	0.03063063063063063	0.0	1.9784172661870503	0.0	GAC	POPA	0.6	1817	VAL
0.01	0.0	0.018	0.0	0.18	0.0	0.036036036036036036	0.0	0.036036036036036036	0.0	2.5179856115107913	0.0	GAC	POPA	0.6	1818	GLU
0.009	0.0	0.009	0.0	0.198	0.0	0.03963963963963964	0.0	0.03963963963963964	0.0	1.7985611510791366	0.0	GAC	POPA	0.6	1819	ARG
0.009	0.0	0.009	0.0	0.162	0.0	0.032432432432432434	0.0	0.032432432432432434	0.0	1.9784172661870503	0.0	GAC	POPA	0.6	1820	THR
0.009	0.0	0.009	0.0	0.153	0.0	0.03063063063063063	0.0	0.03063063063063063	0.0	1.618705035971223	0.0	GAC	POPA	0.6	1821	ALA
0.009	0.0	0.009	0.0	0.153	0.0	0.03063063063063063	0.0	0.03063063063063063	0.0	2.158273381294964	0.0	GAC	POPA	0.6	1822	ILE
0.009818181818181818	0.0	0.018	0.0	0.216	0.0	0.043243243243243246	0.0	0.043243243243243246	0.0	1.9784172661870503	0.0	GAC	POPA	0.6	1823	ASN
0.01003846153846154	0.0	0.027	0.0	0.261	0.0	0.05225225225225225	0.0	0.05225225225225225	0.0	2.5179856115107913	0.0	GAC	POPA	0.6	1824	ARG
0.00936	0.0	0.018	0.0	0.234	0.0	0.04684684684684685	0.0	0.04684684684684685	0.0	2.338129496402878	0.0	GAC	POPA	0.6	1825	ASN
0.009857142857142858	0.0	0.018	0.0	0.207	0.0	0.04144144144144144	0.0	0.04144144144144144	0.0	1.9784172661870503	0.0	GAC	POPA	0.6	1826	LEU
0.009	0.0	0.009	0.0	0.27	0.0	0.05405405405405406	0.0	0.05405405405405406	0.0	2.158273381294964	0.0	GAC	POPA	0.6	1827	TYR
0.00932142857142857	0.0	0.018	0.0	0.261	0.0	0.05225225225225225	0.0	0.05225225225225225	0.0	2.338129496402878	0.0	GAC	POPA	0.6	1828	ASN
0.0091875	0.0	0.018	0.0	0.441	0.0	0.08828828828828829	0.0	0.08828828828828829	0.0	3.9568345323741005	0.0	GAC	POPA	0.6	1829	LYS
0.009	0.0	0.009	0.0	0.216	0.0	0.043243243243243246	0.0	0.043243243243243246	0.0	2.158273381294964	0.0	GAC	POPA	0.6	1830	THR
0.009	0.0	0.009	0.0	0.261	0.0	0.05225225225225225	0.0	0.05225225225225225	0.0	2.338129496402878	0.0	GAC	POPA	0.6	1831	PRO
0.009	0.0	0.009	0.0	0.225	0.0	0.04504504504504504	0.0	0.04504504504504504	0.0	1.7985611510791366	0.0	GAC	POPA	0.6	1832	ILE
0.009	0.0	0.009	0.0	0.198	0.0	0.03963963963963964	0.0	0.03963963963963964	0.0	1.9784172661870503	0.0	GAC	POPA	0.6	1833	MET
0.009	0.0	0.009	0.0	0.198	0.0	0.03963963963963964	0.0	0.03963963963963964	0.0	1.618705035971223	0.0	GAC	POPA	0.6	1834	THR
0.009	0.0	0.009	0.0	0.162	0.0	0.032432432432432434	0.0	0.032432432432432434	0.0	1.4388489208633095	0.0	GAC	POPA	0.6	1835	GLU
0.009	0.0	0.009	0.0	0.126	0.0	0.025225225225225224	0.0	0.025225225225225224	0.0	1.618705035971223	0.0	GAC	POPA	0.6	1836	LEU
0.009	0.0	0.009	0.0	0.117	0.0	0.023423423423423424	0.0	0.023423423423423424	0.0	1.618705035971223	0.0	GAC	POPA	0.6	1837	ILE
0.009	0.0	0.009	0.0	0.198	0.0	0.03963963963963964	0.0	0.03963963963963964	0.0	1.618705035971223	0.0	GAC	POPA	0.6	1838	ASN
0.009	0.0	0.009	0.0	0.126	0.0	0.025225225225225224	0.0	0.025225225225225224	0.0	1.618705035971223	0.0	GAC	POPA	0.6	1839	SER
0.009	0.0	0.009	0.0	0.162	0.0	0.032432432432432434	0.0	0.032432432432432434	0.0	1.7985611510791366	0.0	GAC	POPA	0.6	1840	TRP
0.009	0.0	0.009	0.0	0.162	0.0	0.032432432432432434	0.0	0.032432432432432434	0.0	1.9784172661870503	0.0	GAC	POPA	0.6	1841	ASN
0.009	0.0	0.009	0.0	0.171	0.0	0.03423423423423423	0.0	0.03423423423423423	0.0	1.618705035971223	0.0	GAC	POPA	0.6	1842	ASP
0.009	0.0	0.009	0.0	0.162	0.0	0.032432432432432434	0.0	0.032432432432432434	0.0	1.9784172661870503	0.0	GAC	POPA	0.6	1843	TYR
0.009	0.0	0.009	0.0	0.09	0.0	0.018018018018018018	0.0	0.018018018018018018	0.0	1.4388489208633095	0.0	GAC	POPA	0.6	1844	ASP
0.009	0.0	0.009	0.0	0.144	0.0	0.02882882882882883	0.0	0.02882882882882883	0.0	1.4388489208633095	0.0	GAC	POPA	0.6	1845	LYS
0.009	0.0	0.009	0.0	0.108	0.0	0.021621621621621623	0.0	0.021621621621621623	0.0	1.4388489208633095	0.0	GAC	POPA	0.6	1846	GLY
0.009	0.0	0.009	0.0	0.144	0.0	0.02882882882882883	0.0	0.02882882882882883	0.0	1.7985611510791366	0.0	GAC	POPA	0.6	1847	ALA
0.009818181818181818	0.0	0.018	0.0	0.216	0.0	0.043243243243243246	0.0	0.043243243243243246	0.0	2.158273381294964	0.0	GAC	POPA	0.6	1848	TYR
0.00945	0.0	0.018	0.0	0.189	0.0	0.03783783783783784	0.0	0.03783783783783784	0.0	2.158273381294964	0.0	GAC	POPA	0.6	1849	THR
0.009	0.0	0.009	0.0	0.162	0.0	0.032432432432432434	0.0	0.032432432432432434	0.0	1.7985611510791366	0.0	GAC	POPA	0.6	1850	THR
0.009529411764705883	0.0	0.018	0.0	0.162	0.0	0.032432432432432434	0.0	0.032432432432432434	0.0	1.9784172661870503	0.0	GAC	POPA	0.6	1851	THR
0.009	0.0	0.009	0.0	0.153	0.0	0.03063063063063063	0.0	0.03063063063063063	0.0	1.4388489208633095	0.0	GAC	POPA	0.6	1852	LEU
0.009	0.0	0.009	0.0	0.153	0.0	0.03063063063063063	0.0	0.03063063063063063	0.0	2.158273381294964	0.0	GAC	POPA	0.6	1853	LEU
0.009	0.0	0.009	0.0	0.171	0.0	0.03423423423423423	0.0	0.03423423423423423	0.0	1.7985611510791366	0.0	GAC	POPA	0.6	1854	ARG
0.009	0.0	0.009	0.0	0.189	0.0	0.03783783783783784	0.0	0.03783783783783784	0.0	2.338129496402878	0.0	GAC	POPA	0.6	1855	PHE
0.009	0.0	0.009	0.0	0.117	0.0	0.023423423423423424	0.0	0.023423423423423424	0.0	1.618705035971223	0.0	GAC	POPA	0.6	1856	VAL
0.009	0.0	0.009	0.0	0.18	0.0	0.036036036036036036	0.0	0.036036036036036036	0.0	2.5179856115107913	0.0	GAC	POPA	0.6	1857	PHE
0.009	0.0	0.009	0.0	0.225	0.0	0.04504504504504504	0.0	0.04504504504504504	0.0	2.5179856115107913	0.0	GAC	POPA	0.6	1858	ARG
0.009	0.0	0.009	0.0	0.171	0.0	0.03423423423423423	0.0	0.03423423423423423	0.0	1.9784172661870503	0.0	GAC	POPA	0.6	1859	ALA
0.009	0.0	0.009	0.0	0.162	0.0	0.032432432432432434	0.0	0.032432432432432434	0.0	1.7985611510791366	0.0	GAC	POPA	0.6	1860	MET
0.00936	0.0	0.018	0.0	0.234	0.0	0.04684684684684685	0.0	0.04684684684684685	0.0	2.697841726618705	0.0	GAC	POPA	0.6	1861	ARG
0.01017391304347826	0.0	0.027	0.0	0.234	0.0	0.04684684684684685	0.0	0.04684684684684685	0.0	2.5179856115107913	0.0	GAC	POPA	0.6	1862	ARG
0.0095	0.0	0.018	0.0	0.171	0.0	0.03423423423423423	0.0	0.03423423423423423	0.0	1.9784172661870503	0.0	GAC	POPA	0.6	1863	VAL
0.009529411764705883	0.0	0.018	0.0	0.162	0.0	0.032432432432432434	0.0	0.032432432432432434	0.0	1.7985611510791366	0.0	GAC	POPA	0.6	1864	VAL
0.01	0.0	0.018	0.0	0.18	0.0	0.036036036036036036	0.0	0.036036036036036036	0.0	1.9784172661870503	0.0	GAC	POPA	0.6	1865	SER
0.009310344827586206	0.0	0.018	0.0	0.27	0.0	0.05405405405405406	0.0	0.05405405405405406	0.0	2.5179856115107913	0.0	GAC	POPA	0.6	1866	ASP
0.009	0.0	0.009	0.0	0.279	0.0	0.055855855855855854	0.0	0.055855855855855854	0.0	2.697841726618705	0.0	GAC	POPA	0.6	1867	ALA
0.009272727272727273	0.0	0.018	0.0	0.306	0.0	0.06126126126126126	0.0	0.06126126126126126	0.0	2.5179856115107913	0.0	GAC	POPA	0.6	1868	HIS
0.00945	0.0	0.018	0.0	0.189	0.0	0.03783783783783784	0.0	0.03783783783783784	0.0	2.338129496402878	0.0	GAC	POPA	0.6	1869	VAL
0.009	0.0	0.009	0.0	0.369	0.0	0.07387387387387387	0.0	0.07387387387387387	0.0	3.776978417266187	0.0	GAC	POPA	0.6	1870	GLU
0.009	0.0	0.009	0.0	0.27	0.0	0.05405405405405406	0.0	0.05405405405405406	0.0	2.5179856115107913	0.0	GAC	POPA	0.6	1871	GLU
0.00936	0.0	0.018	0.0	0.234	0.0	0.04684684684684685	0.0	0.04684684684684685	0.0	2.338129496402878	0.0	GAC	POPA	0.6	1872	LEU
0.009	0.0	0.009	0.0	0.198	0.0	0.03963963963963964	0.0	0.03963963963963964	0.0	2.158273381294964	0.0	GAC	POPA	0.6	1873	LEU
0.009762711864406779	0.0	0.018	0.0	0.576	0.0	0.11531531531531532	0.0	0.11531531531531532	0.0	6.83453237410072	0.0	GAC	POPA	0.6	1874	LYS
0.009	0.0	0.009	0.0	0.216	0.0	0.043243243243243246	0.0	0.043243243243243246	0.0	1.9784172661870503	0.0	GAC	POPA	0.6	1875	ALA
0.009	0.0	0.009	0.0	0.162	0.0	0.032432432432432434	0.0	0.032432432432432434	0.0	1.618705035971223	0.0	GAC	POPA	0.6	1876	ASN
0.009	0.0	0.009	0.0	0.099	0.0	0.01981981981981982	0.0	0.01981981981981982	0.0	1.4388489208633095	0.0	GAC	POPA	0.6	1877	VAL
0.009692307692307691	0.0	0.018	0.0	0.126	0.0	0.025225225225225224	0.0	0.025225225225225224	0.0	1.618705035971223	0.0	GAC	POPA	0.6	1878	LEU
0.009642857142857142	0.0	0.018	0.0	0.135	0.0	0.02702702702702703	0.0	0.02702702702702703	0.0	1.2589928057553956	0.0	GAC	POPA	0.6	1879	GLN
0.009	0.0	0.009	0.0	0.153	0.0	0.03063063063063063	0.0	0.03063063063063063	0.0	1.7985611510791366	0.0	GAC	POPA	0.6	1880	ARG
0.009	0.0	0.009	0.0	0.117	0.0	0.023423423423423424	0.0	0.023423423423423424	0.0	1.7985611510791366	0.0	GAC	POPA	0.6	1881	LEU
0.009692307692307691	0.0	0.018	0.0	0.126	0.0	0.025225225225225224	0.0	0.025225225225225224	0.0	1.618705035971223	0.0	GAC	POPA	0.6	1882	ILE
0.009	0.0	0.009	0.0	0.081	0.0	0.016216216216216217	0.0	0.016216216216216217	0.0	1.618705035971223	0.0	GAC	POPA	0.6	1883	GLY
0.009	0.0	0.009	0.0	0.081	0.0	0.016216216216216217	0.0	0.016216216216216217	0.0	1.4388489208633095	0.0	GAC	POPA	0.6	1884	ILE
0.0096	0.0	0.018	0.0	0.144	0.0	0.02882882882882883	0.0	0.02882882882882883	0.0	1.618705035971223	0.0	GAC	POPA	0.6	1885	ILE
0.009	0.0	0.009	0.0	0.108	0.0	0.021621621621621623	0.0	0.021621621621621623	0.0	1.4388489208633095	0.0	GAC	POPA	0.6	1886	SER
0.009	0.0	0.009	0.0	0.108	0.0	0.021621621621621623	0.0	0.021621621621621623	0.0	1.7985611510791366	0.0	GAC	POPA	0.6	1887	ASP
0.009692307692307691	0.0	0.018	0.0	0.126	0.0	0.025225225225225224	0.0	0.025225225225225224	0.0	1.7985611510791366	0.0	GAC	POPA	0.6	1888	VAL
0.009	0.0	0.009	0.0	0.144	0.0	0.02882882882882883	0.0	0.02882882882882883	0.0	1.9784172661870503	0.0	GAC	POPA	0.6	1889	ASN
0.010384615384615384	0.0	0.018	0.0	0.135	0.0	0.02702702702702703	0.0	0.02702702702702703	0.0	1.7985611510791366	0.0	GAC	POPA	0.6	1890	ALA
0.010058823529411764	0.0	0.018	0.0	0.171	0.0	0.03423423423423423	0.0	0.03423423423423423	0.0	1.9784172661870503	0.0	GAC	POPA	0.6	1891	ASP
0.009692307692307691	0.0	0.018	0.0	0.252	0.0	0.05045045045045045	0.0	0.05045045045045045	0.0	2.5179856115107913	0.0	GAC	POPA	0.6	1892	MET
0.009391304347826085	0.0	0.018	0.0	0.216	0.0	0.043243243243243246	0.0	0.043243243243243246	0.0	1.9784172661870503	0.0	GAC	POPA	0.6	1893	ALA
0.009642857142857142	0.0	0.018	0.0	0.135	0.0	0.02702702702702703	0.0	0.02702702702702703	0.0	1.618705035971223	0.0	GAC	POPA	0.6	1894	LEU
0.010125	0.0	0.018	0.0	0.162	0.0	0.032432432432432434	0.0	0.032432432432432434	0.0	1.9784172661870503	0.0	GAC	POPA	0.6	1895	LEU
0.009857142857142858	0.0	0.018	0.0	0.207	0.0	0.04144144144144144	0.0	0.04144144144144144	0.0	1.9784172661870503	0.0	GAC	POPA	0.6	1896	PRO
0.009	0.0	0.009	0.0	0.18	0.0	0.036036036036036036	0.0	0.036036036036036036	0.0	1.9784172661870503	0.0	GAC	POPA	0.6	1897	ASP
0.009	0.0	0.009	0.0	0.108	0.0	0.021621621621621623	0.0	0.021621621621621623	0.0	1.4388489208633095	0.0	GAC	POPA	0.6	1898	VAL
0.0095625	0.0	0.018	0.0	0.153	0.0	0.03063063063063063	0.0	0.03063063063063063	0.0	1.4388489208633095	0.0	GAC	POPA	0.6	1899	LEU
0.010956521739130434	0.0	0.027	0.0	0.252	0.0	0.05045045045045045	0.0	0.05045045045045045	0.0	2.5179856115107913	0.0	GAC	POPA	0.6	1900	PHE
0.009	0.0	0.009	0.0	0.135	0.0	0.02702702702702703	0.0	0.02702702702702703	0.0	1.618705035971223	0.0	GAC	POPA	0.6	1901	LEU
0.009529411764705883	0.0	0.018	0.0	0.162	0.0	0.032432432432432434	0.0	0.032432432432432434	0.0	2.158273381294964	0.0	GAC	POPA	0.6	1902	LEU
0.0108	0.0	0.018	0.0	0.108	0.0	0.021621621621621623	0.0	0.021621621621621623	0.0	1.618705035971223	0.0	GAC	POPA	0.6	1903	GLY
0.011	0.0	0.027	0.0	0.198	0.0	0.03963963963963964	0.0	0.03963963963963964	0.0	2.5179856115107913	0.0	GAC	POPA	0.6	1904	SER
0.010285714285714287	0.0	0.018	0.0	0.144	0.0	0.02882882882882883	0.0	0.02882882882882883	0.0	1.7985611510791366	0.0	GAC	POPA	0.6	1905	LEU
0.012	0.0	0.036	0.0	0.18	0.0	0.036036036036036036	0.0	0.036036036036036036	0.0	2.158273381294964	0.0	GAC	POPA	0.6	1906	ALA
0.011	0.0	0.036	0.0	0.198	0.0	0.03963963963963964	0.0	0.03963963963963964	0.0	2.338129496402878	0.0	GAC	POPA	0.6	1907	VAL
0.01	0.0	0.027	0.0	0.18	0.0	0.036036036036036036	0.0	0.036036036036036036	0.0	1.7985611510791366	0.0	GAC	POPA	0.6	1908	VAL
0.00972	0.0	0.027	0.0	0.243	0.0	0.04864864864864865	0.0	0.04864864864864865	0.0	2.158273381294964	0.0	GAC	POPA	0.6	1909	PRO
0.009243243243243243	0.0	0.018	0.0	0.342	0.0	0.06846846846846846	0.0	0.06846846846846846	0.0	3.237410071942446	0.0	GAC	POPA	0.6	1910	GLU
0.009529411764705883	0.0	0.018	0.0	0.162	0.0	0.032432432432432434	0.0	0.032432432432432434	0.0	1.7985611510791366	0.0	GAC	POPA	0.6	1911	ILE
0.010956521739130434	0.0	0.036	0.0	0.252	0.0	0.05045045045045045	0.0	0.05045045045045045	0.0	2.338129496402878	0.0	GAC	POPA	0.6	1912	LYS
0.009310344827586206	0.0	0.018	0.0	0.27	0.0	0.05405405405405406	0.0	0.05405405405405406	0.0	2.877697841726619	0.0	GAC	POPA	0.6	1913	THR
0.009183673469387756	0.0	0.018	0.0	0.45	0.0	0.09009009009009009	0.0	0.09009009009009009	0.0	6.294964028776978	0.0	GAC	POPA	0.6	1914	LYS
0.010125	0.0	0.018	0.0	0.162	0.0	0.032432432432432434	0.0	0.032432432432432434	0.0	1.9784172661870503	0.0	GAC	POPA	0.6	1915	ILE
0.0095	0.0	0.018	0.0	0.171	0.0	0.03423423423423423	0.0	0.03423423423423423	0.0	2.158273381294964	0.0	GAC	POPA	0.6	1916	GLY
0.01009090909090909	0.0	0.018	0.0	0.333	0.0	0.06666666666666667	0.0	0.06666666666666667	0.0	4.856115107913669	0.0	GAC	POPA	0.6	1917	GLU
0.0095	0.0	0.018	0.0	0.171	0.0	0.03423423423423423	0.0	0.03423423423423423	0.0	1.7985611510791366	0.0	GAC	POPA	0.6	1918	LEU
0.009529411764705883	0.0	0.018	0.0	0.162	0.0	0.032432432432432434	0.0	0.032432432432432434	0.0	1.618705035971223	0.0	GAC	POPA	0.6	1919	ASN
0.009818181818181818	0.0	0.018	0.0	0.108	0.0	0.021621621621621623	0.0	0.021621621621621623	0.0	1.618705035971223	0.0	GAC	POPA	0.6	1920	GLY
0.0095625	0.0	0.018	0.0	0.153	0.0	0.03063063063063063	0.0	0.03063063063063063	0.0	1.618705035971223	0.0	GAC	POPA	0.6	1921	ILE
0.00975	0.0	0.018	0.0	0.117	0.0	0.023423423423423424	0.0	0.023423423423423424	0.0	1.618705035971223	0.0	GAC	POPA	0.6	1922	ALA
0.009	0.0	0.009	0.0	0.117	0.0	0.023423423423423424	0.0	0.023423423423423424	0.0	1.4388489208633095	0.0	GAC	POPA	0.6	1923	ALA
0.009529411764705883	0.0	0.018	0.0	0.162	0.0	0.032432432432432434	0.0	0.032432432432432434	0.0	1.618705035971223	0.0	GAC	POPA	0.6	1924	CYS
0.0095625	0.0	0.018	0.0	0.153	0.0	0.03063063063063063	0.0	0.03063063063063063	0.0	1.4388489208633095	0.0	GAC	POPA	0.6	1925	THR
0.009	0.0	0.009	0.0	0.144	0.0	0.02882882882882883	0.0	0.02882882882882883	0.0	1.4388489208633095	0.0	GAC	POPA	0.6	1926	ASP
0.0095	0.0	0.018	0.0	0.171	0.0	0.03423423423423423	0.0	0.03423423423423423	0.0	1.618705035971223	0.0	GAC	POPA	0.6	1927	LEU
0.0095	0.0	0.018	0.0	0.171	0.0	0.03423423423423423	0.0	0.03423423423423423	0.0	1.618705035971223	0.0	GAC	POPA	0.6	1928	LEU
0.009	0.0	0.009	0.0	0.198	0.0	0.03963963963963964	0.0	0.03963963963963964	0.0	2.158273381294964	0.0	GAC	POPA	0.6	1929	GLN
0.009857142857142858	0.0	0.018	0.0	0.207	0.0	0.04144144144144144	0.0	0.04144144144144144	0.0	1.9784172661870503	0.0	GAC	POPA	0.6	1930	ARG
0.009818181818181818	0.0	0.018	0.0	0.216	0.0	0.043243243243243246	0.0	0.043243243243243246	0.0	2.158273381294964	0.0	GAC	POPA	0.6	1931	ALA
0.00936	0.0	0.018	0.0	0.234	0.0	0.04684684684684685	0.0	0.04684684684684685	0.0	2.158273381294964	0.0	GAC	POPA	0.6	1932	LEU
0.00929032258064516	0.0	0.018	0.0	0.288	0.0	0.05765765765765766	0.0	0.05765765765765766	0.0	2.338129496402878	0.0	GAC	POPA	0.6	1933	PRO
0.009418604651162791	0.0	0.018	0.0	0.405	0.0	0.08108108108108109	0.0	0.08108108108108109	0.0	3.0575539568345325	0.0	GAC	POPA	0.6	1934	LYS
0.009	0.0	0.009	0.0	0.252	0.0	0.05045045045045045	0.0	0.05045045045045045	0.0	2.877697841726619	0.0	GAC	POPA	0.6	1935	PRO
0.009794117647058823	0.0	0.018	0.0	0.333	0.0	0.06666666666666667	0.0	0.06666666666666667	0.0	3.237410071942446	0.0	GAC	POPA	0.6	1936	ASN
0.00936	0.0	0.018	0.0	0.234	0.0	0.04684684684684685	0.0	0.04684684684684685	0.0	2.5179856115107913	0.0	GAC	POPA	0.6	1937	THR
0.009	0.0	0.009	0.0	0.243	0.0	0.04864864864864865	0.0	0.04864864864864865	0.0	2.338129496402878	0.0	GAC	POPA	0.6	1938	ALA
0.00975	0.0	0.018	0.0	0.234	0.0	0.04684684684684685	0.0	0.04684684684684685	0.0	1.9784172661870503	0.0	GAC	POPA	0.6	1939	PRO
0.009391304347826085	0.0	0.018	0.0	0.216	0.0	0.043243243243243246	0.0	0.043243243243243246	0.0	1.7985611510791366	0.0	GAC	POPA	0.6	1940	VAL
0.009	0.0	0.009	0.0	0.171	0.0	0.03423423423423423	0.0	0.03423423423423423	0.0	1.2589928057553956	0.0	GAC	POPA	0.6	1941	VAL
0.009428571428571429	0.0	0.018	0.0	0.198	0.0	0.03963963963963964	0.0	0.03963963963963964	0.0	1.9784172661870503	0.0	GAC	POPA	0.6	1942	THR
0.0096	0.0	0.018	0.0	0.144	0.0	0.02882882882882883	0.0	0.02882882882882883	0.0	1.4388489208633095	0.0	GAC	POPA	0.6	1943	ASN
0.0099	0.0	0.018	0.0	0.099	0.0	0.01981981981981982	0.0	0.01981981981981982	0.0	1.079136690647482	0.0	GAC	POPA	0.6	1944	VAL
0.0096	0.0	0.018	0.0	0.144	0.0	0.02882882882882883	0.0	0.02882882882882883	0.0	1.618705035971223	0.0	GAC	POPA	0.6	1945	CYS
0.010421052631578947	0.0	0.018	0.0	0.198	0.0	0.03963963963963964	0.0	0.03963963963963964	0.0	2.338129496402878	0.0	GAC	POPA	0.6	1946	LEU
0.011454545454545453	0.0	0.027	0.0	0.126	0.0	0.025225225225225224	0.0	0.025225225225225224	0.0	1.618705035971223	0.0	GAC	POPA	0.6	1947	ALA
0.010125	0.0	0.027	0.0	0.243	0.0	0.04864864864864865	0.0	0.04864864864864865	0.0	2.158273381294964	0.0	GAC	POPA	0.6	1948	PHE
0.010894736842105263	0.0	0.027	0.0	0.207	0.0	0.04144144144144144	0.0	0.04144144144144144	0.0	1.9784172661870503	0.0	GAC	POPA	0.6	1949	ALA
0.011368421052631578	0.0	0.027	0.0	0.216	0.0	0.043243243243243246	0.0	0.043243243243243246	0.0	2.338129496402878	0.0	GAC	POPA	0.6	1950	ASN
0.0105	0.0	0.018	0.0	0.189	0.0	0.03783783783783784	0.0	0.03783783783783784	0.0	2.158273381294964	0.0	GAC	POPA	0.6	1951	ILE
0.009947368421052632	0.0	0.027	0.0	0.189	0.0	0.03783783783783784	0.0	0.03783783783783784	0.0	1.9784172661870503	0.0	GAC	POPA	0.6	1952	CYS
0.010894736842105263	0.0	0.027	0.0	0.207	0.0	0.04144144144144144	0.0	0.04144144144144144	0.0	2.338129496402878	0.0	GAC	POPA	0.6	1953	ILE
0.010714285714285714	0.0	0.027	0.0	0.225	0.0	0.04504504504504504	0.0	0.04504504504504504	0.0	2.5179856115107913	0.0	GAC	POPA	0.6	1954	GLY
0.010384615384615384	0.0	0.027	0.0	0.405	0.0	0.08108108108108109	0.0	0.08108108108108109	0.0	4.316546762589928	0.0	GAC	POPA	0.6	1955	HIS
0.012405405405405405	0.0	0.045	0.0	1.836	0.0	0.3675675675675676	0.0	0.3675675675675676	0.0	25.179856115107913	0.0	GAC	POPA	0.6	1956	LYS
0.013944444444444445	0.0	0.054	0.0	2.259	0.0	0.45225225225225224	0.0	0.45225225225225224	0.0	30.575539568345324	0.0	GAC	POPA	0.6	1957	LYS
0.009428571428571429	0.0	0.018	0.0	0.198	0.0	0.03963963963963964	0.0	0.03963963963963964	0.0	1.9784172661870503	0.0	GAC	POPA	0.6	1958	ASN
0.009	0.0	0.009	0.0	0.162	0.0	0.032432432432432434	0.0	0.032432432432432434	0.0	1.9784172661870503	0.0	GAC	POPA	0.6	1959	THR
0.009580645161290322	0.0	0.018	0.0	0.297	0.0	0.05945945945945946	0.0	0.05945945945945946	0.0	3.9568345323741005	0.0	GAC	POPA	0.6	1960	GLU
0.00940909090909091	0.0	0.018	0.0	0.207	0.0	0.04144144144144144	0.0	0.04144144144144144	0.0	2.5179856115107913	0.0	GAC	POPA	0.6	1961	ILE
0.00945	0.0	0.018	0.0	0.189	0.0	0.03783783783783784	0.0	0.03783783783783784	0.0	2.158273381294964	0.0	GAC	POPA	0.6	1962	PHE
0.009473684210526315	0.0	0.018	0.0	0.18	0.0	0.036036036036036036	0.0	0.036036036036036036	0.0	1.618705035971223	0.0	GAC	POPA	0.6	1963	SER
0.012032608695652173	0.0	0.036	0.0	1.107	0.0	0.22162162162162163	0.0	0.22162162162162163	0.0	15.467625899280577	0.0	GAC	POPA	0.6	1964	LYS
0.010285714285714287	0.0	0.018	0.0	0.144	0.0	0.02882882882882883	0.0	0.02882882882882883	0.0	1.4388489208633095	0.0	GAC	POPA	0.6	1965	LEU
0.009	0.0	0.009	0.0	0.117	0.0	0.023423423423423424	0.0	0.023423423423423424	0.0	1.4388489208633095	0.0	GAC	POPA	0.6	1966	GLY
0.009	0.0	0.009	0.0	0.099	0.0	0.01981981981981982	0.0	0.01981981981981982	0.0	1.4388489208633095	0.0	GAC	POPA	0.6	1967	GLY
0.009473684210526315	0.0	0.018	0.0	0.18	0.0	0.036036036036036036	0.0	0.036036036036036036	0.0	1.9784172661870503	0.0	GAC	POPA	0.6	1968	PRO
0.009	0.0	0.009	0.0	0.126	0.0	0.025225225225225224	0.0	0.025225225225225224	0.0	1.7985611510791366	0.0	GAC	POPA	0.6	1969	ALA
0.009	0.0	0.009	0.0	0.135	0.0	0.02702702702702703	0.0	0.02702702702702703	0.0	1.7985611510791366	0.0	GAC	POPA	0.6	1970	LEU
0.0095	0.0	0.018	0.0	0.171	0.0	0.03423423423423423	0.0	0.03423423423423423	0.0	1.7985611510791366	0.0	GAC	POPA	0.6	1971	ASN
0.009529411764705883	0.0	0.018	0.0	0.162	0.0	0.032432432432432434	0.0	0.032432432432432434	0.0	1.9784172661870503	0.0	GAC	POPA	0.6	1972	VAL
0.009	0.0	0.009	0.0	0.225	0.0	0.04504504504504504	0.0	0.04504504504504504	0.0	1.9784172661870503	0.0	GAC	POPA	0.6	1973	LYS
0.00945	0.0	0.018	0.0	0.189	0.0	0.03783783783783784	0.0	0.03783783783783784	0.0	1.9784172661870503	0.0	GAC	POPA	0.6	1974	VAL
0.00972	0.0	0.018	0.0	0.243	0.0	0.04864864864864865	0.0	0.04864864864864865	0.0	1.9784172661870503	0.0	GAC	POPA	0.6	1975	LEU
0.0096	0.0	0.018	0.0	0.288	0.0	0.05765765765765766	0.0	0.05765765765765766	0.0	2.5179856115107913	0.0	GAC	POPA	0.6	1976	ASN
0.0093	0.0	0.018	0.0	0.279	0.0	0.055855855855855854	0.0	0.055855855855855854	0.0	2.5179856115107913	0.0	GAC	POPA	0.6	1977	ASP
0.009	0.0	0.009	0.0	0.36	0.0	0.07207207207207207	0.0	0.07207207207207207	0.0	2.697841726618705	0.0	GAC	POPA	0.6	1978	ARG
0.009	0.0	0.009	0.0	0.198	0.0	0.03963963963963964	0.0	0.03963963963963964	0.0	2.338129496402878	0.0	GAC	POPA	0.6	1979	GLY
0.009169811320754718	0.0	0.018	0.0	0.486	0.0	0.0972972972972973	0.0	0.0972972972972973	0.0	4.496402877697841	0.0	GAC	POPA	0.6	1980	HIS
0.009236842105263158	0.0	0.018	0.0	0.351	0.0	0.07027027027027027	0.0	0.07027027027027027	0.0	3.41726618705036	0.0	GAC	POPA	0.6	1981	GLU
0.009571428571428571	0.0	0.018	0.0	0.603	0.0	0.12072072072072072	0.0	0.12072072072072072	0.0	5.0359712230215825	0.0	GAC	POPA	0.6	1982	TYR
0.009	0.0	0.009	0.0	0.252	0.0	0.05045045045045045	0.0	0.05045045045045045	0.0	1.9784172661870503	0.0	GAC	POPA	0.6	1983	ASP
0.00940909090909091	0.0	0.018	0.0	0.207	0.0	0.04144144144144144	0.0	0.04144144144144144	0.0	1.7985611510791366	0.0	GAC	POPA	0.6	1984	VAL
0.009	0.0	0.009	0.0	0.198	0.0	0.03963963963963964	0.0	0.03963963963963964	0.0	1.7985611510791366	0.0	GAC	POPA	0.6	1985	CYS
0.009	0.0	0.009	0.0	0.27	0.0	0.05405405405405406	0.0	0.05405405405405406	0.0	2.338129496402878	0.0	GAC	POPA	0.6	1986	ASN
0.009	0.0	0.009	0.0	0.153	0.0	0.03063063063063063	0.0	0.03063063063063063	0.0	2.158273381294964	0.0	GAC	POPA	0.6	1987	ALA
0.010421052631578947	0.0	0.018	0.0	0.198	0.0	0.03963963963963964	0.0	0.03963963963963964	0.0	1.618705035971223	0.0	GAC	POPA	0.6	1988	ALA
0.009	0.0	0.009	0.0	0.207	0.0	0.04144144144144144	0.0	0.04144144144144144	0.0	2.5179856115107913	0.0	GAC	POPA	0.6	1989	SER
0.00940909090909091	0.0	0.018	0.0	0.207	0.0	0.04144144144144144	0.0	0.04144144144144144	0.0	2.697841726618705	0.0	GAC	POPA	0.6	1990	VAL
0.0108	0.0	0.018	0.0	0.216	0.0	0.043243243243243246	0.0	0.043243243243243246	0.0	2.158273381294964	0.0	GAC	POPA	0.6	1991	LEU
0.01	0.0	0.018	0.0	0.27	0.0	0.05405405405405406	0.0	0.05405405405405406	0.0	2.5179856115107913	0.0	GAC	POPA	0.6	1992	LEU
0.0099	0.0	0.018	0.0	0.297	0.0	0.05945945945945946	0.0	0.05945945945945946	0.0	2.5179856115107913	0.0	GAC	POPA	0.6	1993	CYS
0.009931034482758621	0.0	0.027	0.0	0.288	0.0	0.05765765765765766	0.0	0.05765765765765766	0.0	2.697841726618705	0.0	GAC	POPA	0.6	1994	ASN
0.00975	0.0	0.018	0.0	0.234	0.0	0.04684684684684685	0.0	0.04684684684684685	0.0	2.338129496402878	0.0	GAC	POPA	0.6	1995	LEU
0.010333333333333333	0.0	0.027	0.0	0.279	0.0	0.055855855855855854	0.0	0.055855855855855854	0.0	2.697841726618705	0.0	GAC	POPA	0.6	1996	LEU
0.0108	0.0	0.027	0.0	0.486	0.0	0.0972972972972973	0.0	0.0972972972972973	0.0	3.237410071942446	0.0	GAC	POPA	0.6	1997	TYR
0.010032786885245901	0.0	0.027	0.0	0.612	0.0	0.12252252252252252	0.0	0.12252252252252252	0.0	7.913669064748201	0.0	GAC	POPA	0.6	1998	LYS
0.01008	0.0	0.018	0.0	0.252	0.0	0.05045045045045045	0.0	0.05045045045045045	0.0	3.0575539568345325	0.0	GAC	POPA	0.6	1999	ASN
[truncated: 3,263 more rows]
