# Supplementary material for: Structural and regulatory insights into the glideosome-associated connector from Toxoplasma gondii
Source: eLife. 2023 Apr 4;12:e86049. doi: 10.7554/eLife.86049 (PMC10125020; doi:10.7554/eLife.86049)
Supplement: Figure 4—source data 1. [file elife-86049-fig4-data1.zip]

Archive with 1,409 entries (1,263 files):
- Figure 4-source data 1/
- Figure 4-source data 1/.DS_Store
- __MACOSX/Figure 4-source data 1/._.DS_Store
- Figure 4-source data 1/PfGAC_N41-1D-SUV-titration/
- __MACOSX/Figure 4-source data 1/._PfGAC_N41-1D-SUV-titration
- Figure 4-source data 1/PfGAC_N41-1D-SUV-titration/32/
- Figure 4-source data 1/PfGAC_N41-1D-SUV-titration/35/
- Figure 4-source data 1/PfGAC_N41-1D-SUV-titration/34/
- Figure 4-source data 1/PfGAC_N41-1D-SUV-titration/33/
- Figure 4-source data 1/PfGAC_N41-1D-SUV-titration/20/
- Figure 4-source data 1/PfGAC_N41-1D-SUV-titration/18/
- Figure 4-source data 1/PfGAC_N41-1D-SUV-titration/27/
- Figure 4-source data 1/PfGAC_N41-1D-SUV-titration/9/
- Figure 4-source data 1/PfGAC_N41-1D-SUV-titration/11/
- Figure 4-source data 1/PfGAC_N41-1D-SUV-titration/7/
- Figure 4-source data 1/PfGAC_N41-1D-SUV-titration/29/
- Figure 4-source data 1/PfGAC_N41-1D-SUV-titration/16/
- Figure 4-source data 1/PfGAC_N41-1D-SUV-titration/42/
- Figure 4-source data 1/PfGAC_N41-1D-SUV-titration/45/
- Figure 4-source data 1/PfGAC_N41-1D-SUV-titration/6/
- Figure 4-source data 1/PfGAC_N41-1D-SUV-titration/28/
- Figure 4-source data 1/PfGAC_N41-1D-SUV-titration/17/
- Figure 4-source data 1/PfGAC_N41-1D-SUV-titration/1/
- Figure 4-source data 1/PfGAC_N41-1D-SUV-titration/10/
- Figure 4-source data 1/PfGAC_N41-1D-SUV-titration/19/
- Figure 4-source data 1/PfGAC_N41-1D-SUV-titration/26/
- Figure 4-source data 1/PfGAC_N41-1D-SUV-titration/8/
- Figure 4-source data 1/PfGAC_N41-1D-SUV-titration/21/
- Figure 4-source data 1/PfGAC_N41-1D-SUV-titration/44/
- Figure 4-source data 1/PfGAC_N41-1D-SUV-titration/43/
- Figure 4-source data 1/PfGAC_N41-1D-SUV-titration/38/
- Figure 4-source data 1/PfGAC_N41-1D-SUV-titration/36/
- Figure 4-source data 1/PfGAC_N41-1D-SUV-titration/31/
- Figure 4-source data 1/PfGAC_N41-1D-SUV-titration/30/
- Figure 4-source data 1/PfGAC_N41-1D-SUV-titration/37/
- Figure 4-source data 1/PfGAC_N41-1D-SUV-titration/39/
- Figure 4-source data 1/PfGAC_N41-1D-SUV-titration/46/
- Figure 4-source data 1/PfGAC_N41-1D-SUV-titration/41/
- Figure 4-source data 1/PfGAC_N41-1D-SUV-titration/48/
- Figure 4-source data 1/PfGAC_N41-1D-SUV-titration/24/
- Figure 4-source data 1/PfGAC_N41-1D-SUV-titration/23/
- Figure 4-source data 1/PfGAC_N41-1D-SUV-titration/4/
- Figure 4-source data 1/PfGAC_N41-1D-SUV-titration/15/
- Figure 4-source data 1/PfGAC_N41-1D-SUV-titration/3/
- Figure 4-source data 1/PfGAC_N41-1D-SUV-titration/12/
- Figure 4-source data 1/PfGAC_N41-1D-SUV-titration/40/
- Figure 4-source data 1/PfGAC_N41-1D-SUV-titration/47/
- Figure 4-source data 1/PfGAC_N41-1D-SUV-titration/2/
- Figure 4-source data 1/PfGAC_N41-1D-SUV-titration/13/
- Figure 4-source data 1/PfGAC_N41-1D-SUV-titration/5/
- Figure 4-source data 1/PfGAC_N41-1D-SUV-titration/14/
- Figure 4-source data 1/PfGAC_N41-1D-SUV-titration/22/
- Figure 4-source data 1/PfGAC_N41-1D-SUV-titration/25/
- Figure 4-source data 1/PfGAC_N41-1D-SUV-titration/32/uxnmr.par
- Figure 4-source data 1/PfGAC_N41-1D-SUV-titration/32/pulseprogram
- Figure 4-source data 1/PfGAC_N41-1D-SUV-titration/32/gpnam1
- Figure 4-source data 1/PfGAC_N41-1D-SUV-titration/32/spnam1
- Figure 4-source data 1/PfGAC_N41-1D-SUV-titration/32/format.temp
- Figure 4-source data 1/PfGAC_N41-1D-SUV-titration/32/audita.txt
- Figure 4-source data 1/PfGAC_N41-1D-SUV-titration/32/pdata/
- Figure 4-source data 1/PfGAC_N41-1D-SUV-titration/32/gradient_calib
- Figure 4-source data 1/PfGAC_N41-1D-SUV-titration/32/fid
- Figure 4-source data 1/PfGAC_N41-1D-SUV-titration/32/shimvalues
- Figure 4-source data 1/PfGAC_N41-1D-SUV-titration/32/uxnmr.info
- Figure 4-source data 1/PfGAC_N41-1D-SUV-titration/32/EA
- Figure 4-source data 1/PfGAC_N41-1D-SUV-titration/32/gpnam2
- Figure 4-source data 1/PfGAC_N41-1D-SUV-titration/32/scon2
- Figure 4-source data 1/PfGAC_N41-1D-SUV-titration/32/acqu
- Figure 4-source data 1/PfGAC_N41-1D-SUV-titration/32/acqus
- Figure 4-source data 1/PfGAC_N41-1D-SUV-titration/32/specpar
- Figure 4-source data 1/PfGAC_N41-1D-SUV-titration/35/uxnmr.par
- Figure 4-source data 1/PfGAC_N41-1D-SUV-titration/35/pulseprogram
- Figure 4-source data 1/PfGAC_N41-1D-SUV-titration/35/gpnam1
- Figure 4-source data 1/PfGAC_N41-1D-SUV-titration/35/spnam1
- Figure 4-source data 1/PfGAC_N41-1D-SUV-titration/35/format.temp
- Figure 4-source data 1/PfGAC_N41-1D-SUV-titration/35/audita.txt
- Figure 4-source data 1/PfGAC_N41-1D-SUV-titration/35/pdata/
- Figure 4-source data 1/PfGAC_N41-1D-SUV-titration/35/gradient_calib
- Figure 4-source data 1/PfGAC_N41-1D-SUV-titration/35/fid
- Figure 4-source data 1/PfGAC_N41-1D-SUV-titration/35/shimvalues
- Figure 4-source data 1/PfGAC_N41-1D-SUV-titration/35/uxnmr.info
- Figure 4-source data 1/PfGAC_N41-1D-SUV-titration/35/EA
- Figure 4-source data 1/PfGAC_N41-1D-SUV-titration/35/gpnam2
- Figure 4-source data 1/PfGAC_N41-1D-SUV-titration/35/scon2
- Figure 4-source data 1/PfGAC_N41-1D-SUV-titration/35/acqu
- Figure 4-source data 1/PfGAC_N41-1D-SUV-titration/35/acqus
- Figure 4-source data 1/PfGAC_N41-1D-SUV-titration/35/specpar
- Figure 4-source data 1/PfGAC_N41-1D-SUV-titration/34/uxnmr.par
- Figure 4-source data 1/PfGAC_N41-1D-SUV-titration/34/pulseprogram
- Figure 4-source data 1/PfGAC_N41-1D-SUV-titration/34/gpnam1
- Figure 4-source data 1/PfGAC_N41-1D-SUV-titration/34/spnam1
- Figure 4-source data 1/PfGAC_N41-1D-SUV-titration/34/format.temp
- Figure 4-source data 1/PfGAC_N41-1D-SUV-titration/34/audita.txt
- Figure 4-source data 1/PfGAC_N41-1D-SUV-titration/34/pdata/
- Figure 4-source data 1/PfGAC_N41-1D-SUV-titration/34/gradient_calib
- Figure 4-source data 1/PfGAC_N41-1D-SUV-titration/34/fid
- Figure 4-source data 1/PfGAC_N41-1D-SUV-titration/34/shimvalues
- Figure 4-source data 1/PfGAC_N41-1D-SUV-titration/34/uxnmr.info
- Figure 4-source data 1/PfGAC_N41-1D-SUV-titration/34/EA
- Figure 4-source data 1/PfGAC_N41-1D-SUV-titration/34/gpnam2
- Figure 4-source data 1/PfGAC_N41-1D-SUV-titration/34/scon2
- Figure 4-source data 1/PfGAC_N41-1D-SUV-titration/34/acqu
- Figure 4-source data 1/PfGAC_N41-1D-SUV-titration/34/acqus
- Figure 4-source data 1/PfGAC_N41-1D-SUV-titration/34/specpar
- Figure 4-source data 1/PfGAC_N41-1D-SUV-titration/33/uxnmr.par
- Figure 4-source data 1/PfGAC_N41-1D-SUV-titration/33/pulseprogram
- Figure 4-source data 1/PfGAC_N41-1D-SUV-titration/33/gpnam1
- Figure 4-source data 1/PfGAC_N41-1D-SUV-titration/33/spnam1
- Figure 4-source data 1/PfGAC_N41-1D-SUV-titration/33/format.temp
- Figure 4-source data 1/PfGAC_N41-1D-SUV-titration/33/audita.txt
- Figure 4-source data 1/PfGAC_N41-1D-SUV-titration/33/pdata/
- Figure 4-source data 1/PfGAC_N41-1D-SUV-titration/33/gradient_calib
- Figure 4-source data 1/PfGAC_N41-1D-SUV-titration/33/fid
- Figure 4-source data 1/PfGAC_N41-1D-SUV-titration/33/shimvalues
- Figure 4-source data 1/PfGAC_N41-1D-SUV-titration/33/uxnmr.info
- Figure 4-source data 1/PfGAC_N41-1D-SUV-titration/33/EA
- Figure 4-source data 1/PfGAC_N41-1D-SUV-titration/33/gpnam2
- Figure 4-source data 1/PfGAC_N41-1D-SUV-titration/33/scon2
- Figure 4-source data 1/PfGAC_N41-1D-SUV-titration/33/acqu
- Figure 4-source data 1/PfGAC_N41-1D-SUV-titration/33/acqus
- Figure 4-source data 1/PfGAC_N41-1D-SUV-titration/33/specpar
- Figure 4-source data 1/PfGAC_N41-1D-SUV-titration/20/uxnmr.par
- Figure 4-source data 1/PfGAC_N41-1D-SUV-titration/20/pulseprogram
- Figure 4-source data 1/PfGAC_N41-1D-SUV-titration/20/gpnam1
- Figure 4-source data 1/PfGAC_N41-1D-SUV-titration/20/spnam1
- Figure 4-source data 1/PfGAC_N41-1D-SUV-titration/20/format.temp
- Figure 4-source data 1/PfGAC_N41-1D-SUV-titration/20/audita.txt
- Figure 4-source data 1/PfGAC_N41-1D-SUV-titration/20/pdata/
- Figure 4-source data 1/PfGAC_N41-1D-SUV-titration/20/gradient_calib
- Figure 4-source data 1/PfGAC_N41-1D-SUV-titration/20/fid
- Figure 4-source data 1/PfGAC_N41-1D-SUV-titration/20/shimvalues
- Figure 4-source data 1/PfGAC_N41-1D-SUV-titration/20/uxnmr.info
- Figure 4-source data 1/PfGAC_N41-1D-SUV-titration/20/EA
- Figure 4-source data 1/PfGAC_N41-1D-SUV-titration/20/gpnam2
- Figure 4-source data 1/PfGAC_N41-1D-SUV-titration/20/scon2
- Figure 4-source data 1/PfGAC_N41-1D-SUV-titration/20/acqu
- Figure 4-source data 1/PfGAC_N41-1D-SUV-titration/20/acqus
- Figure 4-source data 1/PfGAC_N41-1D-SUV-titration/20/specpar
- Figure 4-source data 1/PfGAC_N41-1D-SUV-titration/18/uxnmr.par
- Figure 4-source data 1/PfGAC_N41-1D-SUV-titration/18/pulseprogram
- Figure 4-source data 1/PfGAC_N41-1D-SUV-titration/18/gpnam1
- Figure 4-source data 1/PfGAC_N41-1D-SUV-titration/18/spnam1
- Figure 4-source data 1/PfGAC_N41-1D-SUV-titration/18/format.temp
- Figure 4-source data 1/PfGAC_N41-1D-SUV-titration/18/audita.txt
- Figure 4-source data 1/PfGAC_N41-1D-SUV-titration/18/pdata/
- Figure 4-source data 1/PfGAC_N41-1D-SUV-titration/18/gradient_calib
- Figure 4-source data 1/PfGAC_N41-1D-SUV-titration/18/fid
- Figure 4-source data 1/PfGAC_N41-1D-SUV-titration/18/shimvalues
- Figure 4-source data 1/PfGAC_N41-1D-SUV-titration/18/uxnmr.info
- Figure 4-source data 1/PfGAC_N41-1D-SUV-titration/18/EA
- Figure 4-source data 1/PfGAC_N41-1D-SUV-titration/18/gpnam2
- Figure 4-source data 1/PfGAC_N41-1D-SUV-titration/18/scon2
- Figure 4-source data 1/PfGAC_N41-1D-SUV-titration/18/acqu
- Figure 4-source data 1/PfGAC_N41-1D-SUV-titration/18/acqus
- Figure 4-source data 1/PfGAC_N41-1D-SUV-titration/18/specpar
- Figure 4-source data 1/PfGAC_N41-1D-SUV-titration/27/uxnmr.par
- Figure 4-source data 1/PfGAC_N41-1D-SUV-titration/27/pulseprogram
- Figure 4-source data 1/PfGAC_N41-1D-SUV-titration/27/gpnam1
- Figure 4-source data 1/PfGAC_N41-1D-SUV-titration/27/spnam1
- Figure 4-source data 1/PfGAC_N41-1D-SUV-titration/27/format.temp
- Figure 4-source data 1/PfGAC_N41-1D-SUV-titration/27/audita.txt
- Figure 4-source data 1/PfGAC_N41-1D-SUV-titration/27/pdata/
- Figure 4-source data 1/PfGAC_N41-1D-SUV-titration/27/gradient_calib
- Figure 4-source data 1/PfGAC_N41-1D-SUV-titration/27/fid
- Figure 4-source data 1/PfGAC_N41-1D-SUV-titration/27/shimvalues
- Figure 4-source data 1/PfGAC_N41-1D-SUV-titration/27/uxnmr.info
- Figure 4-source data 1/PfGAC_N41-1D-SUV-titration/27/EA
- Figure 4-source data 1/PfGAC_N41-1D-SUV-titration/27/gpnam2
- Figure 4-source data 1/PfGAC_N41-1D-SUV-titration/27/scon2
- Figure 4-source data 1/PfGAC_N41-1D-SUV-titration/27/acqu
- Figure 4-source data 1/PfGAC_N41-1D-SUV-titration/27/acqus
- Figure 4-source data 1/PfGAC_N41-1D-SUV-titration/27/specpar
- Figure 4-source data 1/PfGAC_N41-1D-SUV-titration/9/uxnmr.par
- Figure 4-source data 1/PfGAC_N41-1D-SUV-titration/9/pulseprogram
- Figure 4-source data 1/PfGAC_N41-1D-SUV-titration/9/gpnam1
- Figure 4-source data 1/PfGAC_N41-1D-SUV-titration/9/spnam1
- Figure 4-source data 1/PfGAC_N41-1D-SUV-titration/9/format.temp
- Figure 4-source data 1/PfGAC_N41-1D-SUV-titration/9/audita.txt
- Figure 4-source data 1/PfGAC_N41-1D-SUV-titration/9/pdata/
- Figure 4-source data 1/PfGAC_N41-1D-SUV-titration/9/gradient_calib
- Figure 4-source data 1/PfGAC_N41-1D-SUV-titration/9/fid
- Figure 4-source data 1/PfGAC_N41-1D-SUV-titration/9/shimvalues
- Figure 4-source data 1/PfGAC_N41-1D-SUV-titration/9/uxnmr.info
- Figure 4-source data 1/PfGAC_N41-1D-SUV-titration/9/EA
- Figure 4-source data 1/PfGAC_N41-1D-SUV-titration/9/gpnam2
- Figure 4-source data 1/PfGAC_N41-1D-SUV-titration/9/scon2
- Figure 4-source data 1/PfGAC_N41-1D-SUV-titration/9/acqu
- Figure 4-source data 1/PfGAC_N41-1D-SUV-titration/9/acqus
- Figure 4-source data 1/PfGAC_N41-1D-SUV-titration/9/specpar
- Figure 4-source data 1/PfGAC_N41-1D-SUV-titration/11/uxnmr.par
- Figure 4-source data 1/PfGAC_N41-1D-SUV-titration/11/pulseprogram
- Figure 4-source data 1/PfGAC_N41-1D-SUV-titration/11/gpnam1
- Figure 4-source data 1/PfGAC_N41-1D-SUV-titration/11/spnam1
- Figure 4-source data 1/PfGAC_N41-1D-SUV-titration/11/format.temp
- Figure 4-source data 1/PfGAC_N41-1D-SUV-titration/11/audita.txt
- Figure 4-source data 1/PfGAC_N41-1D-SUV-titration/11/pdata/
- Figure 4-source data 1/PfGAC_N41-1D-SUV-titration/11/gradient_calib
- Figure 4-source data 1/PfGAC_N41-1D-SUV-titration/11/fid
- Figure 4-source data 1/PfGAC_N41-1D-SUV-titration/11/shimvalues
- Figure 4-source data 1/PfGAC_N41-1D-SUV-titration/11/uxnmr.info
- Figure 4-source data 1/PfGAC_N41-1D-SUV-titration/11/EA
- Figure 4-source data 1/PfGAC_N41-1D-SUV-titration/11/gpnam2
- Figure 4-source data 1/PfGAC_N41-1D-SUV-titration/11/scon2
- Figure 4-source data 1/PfGAC_N41-1D-SUV-titration/11/acqu
- Figure 4-source data 1/PfGAC_N41-1D-SUV-titration/11/acqus
- Figure 4-source data 1/PfGAC_N41-1D-SUV-titration/11/specpar
- Figure 4-source data 1/PfGAC_N41-1D-SUV-titration/7/uxnmr.par
- Figure 4-source data 1/PfGAC_N41-1D-SUV-titration/7/pulseprogram
- Figure 4-source data 1/PfGAC_N41-1D-SUV-titration/7/gpnam1
- Figure 4-source data 1/PfGAC_N41-1D-SUV-titration/7/spnam1
- Figure 4-source data 1/PfGAC_N41-1D-SUV-titration/7/format.temp
- Figure 4-source data 1/PfGAC_N41-1D-SUV-titration/7/audita.txt
- Figure 4-source data 1/PfGAC_N41-1D-SUV-titration/7/pdata/
- Figure 4-source data 1/PfGAC_N41-1D-SUV-titration/7/gradient_calib
- Figure 4-source data 1/PfGAC_N41-1D-SUV-titration/7/fid
- Figure 4-source data 1/PfGAC_N41-1D-SUV-titration/7/shimvalues
- Figure 4-source data 1/PfGAC_N41-1D-SUV-titration/7/uxnmr.info
- Figure 4-source data 1/PfGAC_N41-1D-SUV-titration/7/EA
- Figure 4-source data 1/PfGAC_N41-1D-SUV-titration/7/gpnam2
- Figure 4-source data 1/PfGAC_N41-1D-SUV-titration/7/scon2
- Figure 4-source data 1/PfGAC_N41-1D-SUV-titration/7/acqu
- Figure 4-source data 1/PfGAC_N41-1D-SUV-titration/7/acqus
- Figure 4-source data 1/PfGAC_N41-1D-SUV-titration/7/specpar
- Figure 4-source data 1/PfGAC_N41-1D-SUV-titration/29/uxnmr.par
- Figure 4-source data 1/PfGAC_N41-1D-SUV-titration/29/pulseprogram
- Figure 4-source data 1/PfGAC_N41-1D-SUV-titration/29/gpnam1
- Figure 4-source data 1/PfGAC_N41-1D-SUV-titration/29/spnam1
- Figure 4-source data 1/PfGAC_N41-1D-SUV-titration/29/format.temp
- Figure 4-source data 1/PfGAC_N41-1D-SUV-titration/29/audita.txt
- Figure 4-source data 1/PfGAC_N41-1D-SUV-titration/29/pdata/
- Figure 4-source data 1/PfGAC_N41-1D-SUV-titration/29/gradient_calib
- Figure 4-source data 1/PfGAC_N41-1D-SUV-titration/29/fid
- Figure 4-source data 1/PfGAC_N41-1D-SUV-titration/29/shimvalues
- Figure 4-source data 1/PfGAC_N41-1D-SUV-titration/29/uxnmr.info
- Figure 4-source data 1/PfGAC_N41-1D-SUV-titration/29/EA
- Figure 4-source data 1/PfGAC_N41-1D-SUV-titration/29/gpnam2
- Figure 4-source data 1/PfGAC_N41-1D-SUV-titration/29/scon2
- Figure 4-source data 1/PfGAC_N41-1D-SUV-titration/29/acqu
- Figure 4-source data 1/PfGAC_N41-1D-SUV-titration/29/acqus
- Figure 4-source data 1/PfGAC_N41-1D-SUV-titration/29/specpar
- Figure 4-source data 1/PfGAC_N41-1D-SUV-titration/16/uxnmr.par
- Figure 4-source data 1/PfGAC_N41-1D-SUV-titration/16/pulseprogram
- Figure 4-source data 1/PfGAC_N41-1D-SUV-titration/16/gpnam1
- Figure 4-source data 1/PfGAC_N41-1D-SUV-titration/16/spnam1
- Figure 4-source data 1/PfGAC_N41-1D-SUV-titration/16/format.temp
- Figure 4-source data 1/PfGAC_N41-1D-SUV-titration/16/audita.txt
- Figure 4-source data 1/PfGAC_N41-1D-SUV-titration/16/pdata/
- Figure 4-source data 1/PfGAC_N41-1D-SUV-titration/16/gradient_calib
- Figure 4-source data 1/PfGAC_N41-1D-SUV-titration/16/fid
- Figure 4-source data 1/PfGAC_N41-1D-SUV-titration/16/shimvalues
- Figure 4-source data 1/PfGAC_N41-1D-SUV-titration/16/uxnmr.info
- Figure 4-source data 1/PfGAC_N41-1D-SUV-titration/16/EA
- Figure 4-source data 1/PfGAC_N41-1D-SUV-titration/16/gpnam2
- Figure 4-source data 1/PfGAC_N41-1D-SUV-titration/16/scon2
- Figure 4-source data 1/PfGAC_N41-1D-SUV-titration/16/acqu
- Figure 4-source data 1/PfGAC_N41-1D-SUV-titration/16/acqus
- Figure 4-source data 1/PfGAC_N41-1D-SUV-titration/16/specpar
- Figure 4-source data 1/PfGAC_N41-1D-SUV-titration/42/uxnmr.par
- Figure 4-source data 1/PfGAC_N41-1D-SUV-titration/42/pulseprogram
- Figure 4-source data 1/PfGAC_N41-1D-SUV-titration/42/gpnam1
- Figure 4-source data 1/PfGAC_N41-1D-SUV-titration/42/spnam1
- Figure 4-source data 1/PfGAC_N41-1D-SUV-titration/42/format.temp
- Figure 4-source data 1/PfGAC_N41-1D-SUV-titration/42/audita.txt
- Figure 4-source data 1/PfGAC_N41-1D-SUV-titration/42/pdata/
- Figure 4-source data 1/PfGAC_N41-1D-SUV-titration/42/gradient_calib
- Figure 4-source data 1/PfGAC_N41-1D-SUV-titration/42/fid
- Figure 4-source data 1/PfGAC_N41-1D-SUV-titration/42/shimvalues
- Figure 4-source data 1/PfGAC_N41-1D-SUV-titration/42/uxnmr.info
- Figure 4-source data 1/PfGAC_N41-1D-SUV-titration/42/EA
- Figure 4-source data 1/PfGAC_N41-1D-SUV-titration/42/gpnam2
- Figure 4-source data 1/PfGAC_N41-1D-SUV-titration/42/scon2
- Figure 4-source data 1/PfGAC_N41-1D-SUV-titration/42/acqu
- Figure 4-source data 1/PfGAC_N41-1D-SUV-titration/42/acqus
- Figure 4-source data 1/PfGAC_N41-1D-SUV-titration/42/specpar
- Figure 4-source data 1/PfGAC_N41-1D-SUV-titration/45/uxnmr.par
- Figure 4-source data 1/PfGAC_N41-1D-SUV-titration/45/pulseprogram
- Figure 4-source data 1/PfGAC_N41-1D-SUV-titration/45/gpnam1
- Figure 4-source data 1/PfGAC_N41-1D-SUV-titration/45/spnam1
- Figure 4-source data 1/PfGAC_N41-1D-SUV-titration/45/format.temp
- Figure 4-source data 1/PfGAC_N41-1D-SUV-titration/45/audita.txt
- Figure 4-source data 1/PfGAC_N41-1D-SUV-titration/45/pdata/
- Figure 4-source data 1/PfGAC_N41-1D-SUV-titration/45/gradient_calib
- Figure 4-source data 1/PfGAC_N41-1D-SUV-titration/45/fid
- Figure 4-source data 1/PfGAC_N41-1D-SUV-titration/45/shimvalues
- Figure 4-source data 1/PfGAC_N41-1D-SUV-titration/45/uxnmr.info
- Figure 4-source data 1/PfGAC_N41-1D-SUV-titration/45/EA
- Figure 4-source data 1/PfGAC_N41-1D-SUV-titration/45/gpnam2
- Figure 4-source data 1/PfGAC_N41-1D-SUV-titration/45/scon2
- Figure 4-source data 1/PfGAC_N41-1D-SUV-titration/45/acqu
- Figure 4-source data 1/PfGAC_N41-1D-SUV-titration/45/acqus
- Figure 4-source data 1/PfGAC_N41-1D-SUV-titration/45/specpar
- Figure 4-source data 1/PfGAC_N41-1D-SUV-titration/6/uxnmr.par
- Figure 4-source data 1/PfGAC_N41-1D-SUV-titration/6/pulseprogram
- Figure 4-source data 1/PfGAC_N41-1D-SUV-titration/6/gpnam1
- Figure 4-source data 1/PfGAC_N41-1D-SUV-titration/6/spnam1
- Figure 4-source data 1/PfGAC_N41-1D-SUV-titration/6/format.temp
- Figure 4-source data 1/PfGAC_N41-1D-SUV-titration/6/audita.txt
- Figure 4-source data 1/PfGAC_N41-1D-SUV-titration/6/pdata/
- Figure 4-source data 1/PfGAC_N41-1D-SUV-titration/6/gradient_calib
- Figure 4-source data 1/PfGAC_N41-1D-SUV-titration/6/fid
[truncated: 1,109 more entries]
