# Supplementary material for: Structural and regulatory insights into the glideosome-associated connector from Toxoplasma gondii
Source: eLife. 2023 Apr 4;12:e86049. doi: 10.7554/eLife.86049 (PMC10125020; doi:10.7554/eLife.86049)
Supplement: Figure 4—source data 1. [file elife-86049-fig4-data1.zip › Figure 4-source data 1/PfGAC_N41-1D-SUV-titration/32/uxnmr.info]

CONFIGURATION INFORMATION
=========================

Path         : E:/Bruker/TopSpin3.5pl6/conf/instr/spect/uxnmr.info
Date         : Fri Feb 03 10:44:34 2017
Release      : TopSpin 3.5 pl 6
Installed in : E:/Bruker/TopSpin3.5pl6
Host         : CFNMR600L
OS           : Windows 7 (Vs 6.1) Service Pack 1
CPU          : Intel(R) Xeon(R) CPU E5-2630 v3 @ 2.40GHz (16 cores at 2394 MHz with Hyperthreading)
User         : IC\yxu
System       : Avance III 600 NMR spectrometer
1H-frequency : 600.25 MHz
Description  : Avance III 600
Location     : CFNMR Centre, Imperial College London
Bruker Order : GH001408
Configured in: CFNMR600L:E:/Bruker/TopSpin3.5pl6/conf/instr/spect

IPSO: connected to spectrometer subnet
- TCP/IP address = 149.236.99.254
 - IPSO type: 19"
- Tctrl : 1
- Fctrls: 4
- Gctrl1: without digital preemphasis
- Rctrl : none
- FREDs : none
- DPP : none

DRU1: AQS DRU-E Z102520/01442 ECL 04.00
- TCP/IP address = 149.236.99.89
- Firmware Version = 151014
- DRU1 controls AQS-Rack and HPPR/2

AQS: connected to 149.236.99.89:/dev/tty10
  _Slot_ SBSB _____________________Board_____________________
  Number Addr Type HW-VS FW-VS ID  ECL Name   Description
  -----------------------------------------------------------
     2   0x10 0x42   0x4    AW  R  4.4 REC-1  AQS RXAD600 Z102117/654 ECL 04.04
     3   0x34 0xc0   0x1        X  2.2 REF-1  REF-600 Reference Board for AQS Receiver
     4   0x24 0x19   0x8    AE  S  2.6 SGU-1  AQS SGU/2 600 Z103081/01246 ECL 02.06 FPGA-Vs=AF
     5   0x25 0x19   0x8    AE  S  2.6 SGU-2  AQS SGU/2 600 Z103081/01247 ECL 02.06 FPGA-Vs=AF
     6   0x26 0x19   0x8    AE  S  2.6 SGU-3  AQS SGU/2 600 Z103081/01254 ECL 02.06 FPGA-Vs=AF
     7   0x27 0x19   0x8    AE  S  2.6 SGU-4  AQS SGU/2 600 Z103081/01259 ECL 02.06 FPGA-Vs=AF
    21   0x21 0xcf     0        P  1.0 PSD-1  PSD/3 Power Supply Distribution Board
    --   0x20 0xd1     0        B  3.2 MASTER AQS/3 Chassis
     1   0x20  0x7     0        B      MASTER AQS Rack Master
  Logical Receiver/SGU configuration:


Router: none installed


Transmitters at the spectrometer subnet:
----------------------------------------
BLA_W1345092_0259 W1345092/0259 ECL 1:
- TCP/IP address = 149.236.99.253
- Firmware VS    = 20120627
- Amplifier      = BLAX300 E 6-365MHZ INR: W1345092/0259 ECL 1
- Router         = BLMMR31 RF AMPLIFIER MODULE: W1345212/0769 ECL 0
- Controller     = BLA CONTROL BOARD 6 2V H-USB: W1522050/00592 ECL 03
BLA_W1345096_0365 W1345096/0365 ECL 2:
- TCP/IP address = 149.236.99.252
- Firmware VS    = 20120627
- Amplifier      = BLAXH2H300/100/150 E 200-600MHZ INR: W1345096/0365 ECL 2
- Router         = BLMMR32 RF AMPLIFIER MODULE: W1345204/0595 ECL 0
- Controller     = BLA CONTROL BOARD 6 2V H-USB: W1522050/00705 ECL 03

BSMS: BSMS/2 connected to ethernet
- TCP/IP address = 149.236.99.20
- GAB current limits = 0.0/X, 0.0/Y, 10.0/Z (in A)
- SCB channels = 40
- Shim System = BOSS2-SB
- Note: the ELCB firmware does not support the L-TRX (needs vs=20080519)
- 2HTX Amplifier: not available
- Lock: installed
- Note: the ELCB firmware does not support VTU boards (needs vs=20090923)

Cryo Controller CRCO: device connected to 149.236.99.254:/dev/tty01

Eurotherm VTU: device connected to 149.236.99.254:/dev/tty05

Preamplifiers :
HPPR2: - HPPR/2 preamplifier connected to 149.236.99.89:/dev/tty10
    Type      : HPPR/2
    Controller: Cover/1 with Application firmware = AO
                15 LEDs for tuning, 15 LEDs for matching
    Module  1 : 1H LNA
                PN=Z003462, SN=00529 from 20081212
    Module  2 : XBB19F 2HS
                PN=Z003506, SN=00734 from 20081009
    Module  3 : 2H
                PN=Z003473, SN=00648 from 20081104
    Module  4 : 13C
                PN=Z003524, SN=00438 from 20081128
    Module  5 : 15N
                PN=Z003530, SN=00328 from 20081013


Gradient Controller cable connections
--------------------------------------------------------------------
GCtrl1: connected to GAB in BSMS

RF cable connections (detected)
--------------------------------------------------------------------
SGU1 NORM output -> input 1 of transmitter 2 (BLAXH2H300/100/150 E 200-600MHZ  W1345096/0365 at TCP/IP 149.236.99.252)
SGU1 AUX  output -> input 2 of transmitter 1 (BLAX300 E 6-365MHZ INR W1345092/0259 at TCP/IP 149.236.99.253)
SGU2 NORM output -> input 2 of transmitter 2 (BLAXH2H300/100/150 E 200-600MHZ  W1345096/0365 at TCP/IP 149.236.99.252)
SGU2 AUX  output -> TUNE signal input of HPPR
SGU3 NORM output -> input 1 of transmitter 1 (BLAX300 E 6-365MHZ INR W1345092/0259 at TCP/IP 149.236.99.253)
SGU3 AUX  output -> input 3 of transmitter 2 (BLAXH2H300/100/150 E 200-600MHZ  W1345096/0365 at TCP/IP 149.236.99.252)
SGU4 NORM output -> input 4 of transmitter 2 (BLAXH2H300/100/150 E 200-600MHZ  W1345096/0365 at TCP/IP 149.236.99.252)
SGU4 AUX  output -> open

Blanking cable connections (detected)
--------------------------------------------------------------------
transmitter 1 = BLAX300 E 6-365MHZ INR W1345092/0259 at TCP/IP 149.236.99.253:
- amplifier X-300W uses blanking 3

transmitter 2 = BLAXH2H300/100/150 E 200-600MHZ  W1345096/0365 at TCP/IP 149.236.99.252:
- amplifier 1H-100W uses blanking 2
- amplifier X-300W uses blanking 1
- amplifier 2H-150W needs no blanking
