# Supplementary material for: Structural and regulatory insights into the glideosome-associated connector from Toxoplasma gondii
Source: eLife. 2023 Apr 4;12:e86049. doi: 10.7554/eLife.86049 (PMC10125020; doi:10.7554/eLife.86049)
Supplement: Figure 4—source data 1. [file elife-86049-fig4-data1.zip › Figure 4-source data 1/PfGAC_N41-1D-SUV-titration/32/specpar]

##TITLE= Parameter file, TopSpin 3.5 pl 6
##JCAMPDX= 5.0
##DATATYPE= Parameter Values
##NPOINTS= 6247	$$ modification sequence number
##ORIGIN= Bruker BioSpin GmbH
##OWNER= nmrsu
$$ 2018-04-06 10:11:06.490 +0100  user600@cfnmr600l
$$ E:/Bruker/TopSpin3.5pl6/conf/instr/spect/specpar
$$ process E:\Bruker\TopSpin3.5pl6\prog\mod\hconfserver.exe
##$ANCIEN= (0..7)
0 0 0 0 0 0 0 0
##$BF1= 100.13
##$BF2= 100.13
##$BF3= 100.13
##$DEC= 1
##$DECB= 1
##$DEF19F= yes
##$DEFRSEL= yes
##$HPMOD= (0..7)
0 0 0 0 0 0 0 0
##$HPPRECH= (0..15)
-1 -1 -1 -1 -1 -1 -1 -1 -1 -1 -1 -1 -1 -1 -1 -1
##$HPSELECT= no
##$LOCSW19F= -1
##$LOCSW2H= -1
##$NUC1= 1
##$NUC2= 0
##$NUC3= 0
##$NUC4= 0
##$NUC5= 0
##$NUC6= 0
##$NUC7= 0
##$NUC8= 0
##$NUCARR= (0..123)
600.25 600.25 92.14203 640.250504 457.267071 88.333306 233.279941 84.346008
64.488807 192.584054 150.932983 43.36137 60.822804 81.372633 564.799301
47.385512 158.77753 36.745114 156.406296 119.25279 242.985654 46.07519
58.811949 48.954739 28.009904 15.374233 40.396999 145.811211 33.839298
33.84832 59.84678 157.883445 33.929107 148.797281 19.434762 142.421762
53.638646 159.159127 170.493167 37.55646 144.068127 183.056466 20.938611
102.778491 114.476757 31.319376 150.386515 162.106624 23.095219 57.953795
196.404525 26.013767 29.413438 55.801029 146.91821 39.117848 39.938804
135.106227 27.642419 30.981117 19.126648 27.46804 24.297034 27.932832 127.345919
133.214533 131.249194 131.530556 196.394291 213.882635 223.837019 143.643288
77.7877 157.083876 189.377488 120.094935 166.930641 49.484136 78.729642
59.631578 66.70535 79.198786 84.78916 183.79655 32.713625 20.1684 25.030425
20.6486 149.22215 65.90745 18.427675 24.190075 144.3001 20.6486 28.93205
128.09335 17.2872 49.760725 105.039584 28.938053 68.45251 48.806328 24.052017
15.108293 71.967574 25.008738 135.203912 136.566479 13.699692 46.611814
10.312295 11.230678 129.034446 10.378323 107.509709 39.686027 342.882008
346.247238 125.575895 96.455901 11.053004 100 100 100
##$NUCOFFS= (0..127)
<1H> <2H> <13C> <15N> <> <> <> <> <> <> <> <> <> <> <> <> <> <> <> <> <>
<> <> <> <> <> <> <> <> <> <> <> <> <> <> <> <> <> <> <> <> <> <> <> <>
<> <> <> <> <> <> <> <> <> <> <> <> <> <> <> <> <> <> <> <> <> <> <> <>
<> <> <> <> <> <> <> <> <> <> <> <> <> <> <> <> <> <> <> <> <> <> <> <>
<> <> <> <> <> <> <> <> <> <> <> <> <> <> <> <> <> <> <> <> <> <> <> <>
<> <> <> <> <> <> <> <> <> <> <>
##$OBS= 1
##$OFFS= (0..127)
2821.18 0 15085 7177.09 0 0 0 0 0 0 0 0 0 0 0 0 0 0 0 0 0 0 0 0 0 0 0 0
0 0 0 0 0 0 0 0 0 0 0 0 0 0 0 0 0 0 0 0 0 0 0 0 0 0 0 0 0 0 0 0 0 0 0 0
0 0 0 0 0 0 0 0 0 0 0 0 0 0 0 0 0 0 0 0 0 0 0 0 0 0 0 0 0 0 0 0 0 0 0 0
0 0 0 0 0 0 0 0 0 0 0 0 0 0 0 0 0 0 0 0 0 0 0 0 0 0 0 0
##$OFFSF= (0..7)
0 0 0 0 0 0 0 0
##$OFFSH= (0..7)
2824.00000003236 2815.00000005508 0 0 0 0 0 0
##$OFFSX= (0..7)
15084.9999999991 7237.8999999998 0 0 0 0 0 0
##$OFFSXAS= (0..7)
0 0 0 0 0 0 0 0
##$OFSF1= 0
##$OFSF2= 0
##$OFSH1= 0
##$OFSH2= 0
##$OFSH3= 0
##$OFSX1= 0
##$OFSX2= 0
##$OFSY= 0
##$PACOIL= (0..15)
0 0 0 0 0 0 0 0 0 0 0 0 0 0 0 0
##$PRECHAN= (0..15)
-1 3 0 2 4 -1 -1 -1 -1 -1 -1 -1 -1 -1 -1 -1
##$RECPRE= (0..15)
-1 0 -1 -1 -1 -1 -1 -1 -1 -1 -1 -1 -1 -1 -1 -1
##$RECPRFX= (0..15)
1 0 0 0 0 0 0 0 0 0 0 0 0 0 0 0
##$RECSEL= (0..15)
0 0 0 0 1 0 0 0 0 0 0 0 0 0 0 0
##$SELREC= (0..9)
0 0 0 0 0 0 0 0 0 0
##$SFO1= 600.252821
##$SFO2= 600.25
##$SFO3= 600.25
##$SFO4= 600.25
##$SFO5= 600.25285
##$SFO6= 600.25285
##$SFO7= 600.25285
##$SFO8= 600.25285
##$TY= (0..123)
0 0 0 0 0 0 0 0 0 0 0 0 0 0 0 0 0 0 0 0 0 0 0 0 0 0 0 0 0 0 0 0 0 0 0 0
0 0 0 0 0 0 0 0 0 0 0 0 0 0 0 0 0 0 0 0 0 0 0 0 0 0 0 0 0 0 0 0 0 0 0 0
0 0 0 0 0 0 0 0 0 0 0 0 0 0 0 0 0 0 0 0 0 0 0 0 0 0 0 0 0 0 0 0 0 0 0 0
0 0 0 0 0 0 0 0 0 0 0 0 0 0 0 0
##END=
