# Supplementary material for: Structural and regulatory insights into the glideosome-associated connector from Toxoplasma gondii
Source: eLife. 2023 Apr 4;12:e86049. doi: 10.7554/eLife.86049 (PMC10125020; doi:10.7554/eLife.86049)
Supplement: Figure 4—source data 1. [file elife-86049-fig4-data1.zip › Figure 4-source data 1/PfGAC_N41-1D-SUV-titration/33/audita.txt]

##TITLE= Audit trail, TopSpin 3.5 pl 6
##JCAMPDX= 5.01
##ORIGIN= Bruker BioSpin GmbH
##OWNER= nd914
$$ E:/Bruker/TopSpin3.5pl6/data/nick/nmr/PfGAC_N41-1D-SUV-titration/33/audita.txt
##AUDIT TRAIL=  $$ (NUMBER, WHEN, WHO, WHERE, PROCESS, VERSION, WHAT)
(   1,<2018-05-12 15:11:48.418 +0100>,<IC\nd914>,<cfnmr600l>,<go4>,<TopSpin 3.5.6>,
      <created by zg
	started at 2018-05-12 15:08:26.996 +0100,
	POWCHK enabled, PULCHK disabled,
       configuration hash MD5:
       D0 A5 7B DD 98 28 8B 32 02 9F 5D EE 4E CD 55 C1
       data hash MD5: 8K
       09 24 59 D0 3D 09 F6 B5 45 90 11 F6 89 45 A5 34>)
##END=

$$ hash MD5
$$ 50 1D F1 84 FB B6 A3 54 00 EE B1 64 81 BA 1E 49
