# Supplementary material for: Structural and regulatory insights into the glideosome-associated connector from Toxoplasma gondii
Source: eLife. 2023 Apr 4;12:e86049. doi: 10.7554/eLife.86049 (PMC10125020; doi:10.7554/eLife.86049)
Supplement: Figure 4—source data 1. [file elife-86049-fig4-data1.zip › Figure 4-source data 1/PfGAC_N41-1D-SUV-titration/9/shimvalues]

# Wed May 09 16:25:45 2018
#$$PROBEIDENTIFIER=Z8323_0194
#$$PROBENAME=TXI 600SB H-C/N-D-05 XYZ
#$$SHIMID=302923
#
# Active Shim Gradients
#
Z           		31244           
Z2          		-232            
Z3          		434             
Z4          		447             
Z5          		3531            
Z6          		-3144           
X           		-8717           
XZ          		4882            
XZ2         		-2592           
XZ3         		-2634           
XZ4         		-1992           
XZ5         		16315           
Y           		-705            
YZ          		-1171           
YZ2         		-217            
YZ3         		4129            
YZ4         		247             
YZ5         		-41273          
XY          		-4586           
XYZ         		6691            
XYZ2        		-737            
XYZ3        		-5220           
XYZ4        		9798            
XYZ5        		0               
(X2-Y2)     		1348            
(X2-Y2)Z    		8124            
(X2-Y2)Z2   		-686            
(X2-Y2)Z3   		-2776           
(X2-Y2)Z4   		7939            
(X2-Y2)Z5   		0               
X3          		-1167           
X3Z         		-2765           
Y3          		8300            
Y3Z         		-1311           
#
# Lock Parameter
#
FIELD		2049.117
LOCKPHASE		22.000  
LOCKPOWER		-18.000 
LOCKGAIN		121.055 
LOCKDC		-61.600 
LOCKSHIFT		4.700   
LOOPGAIN		-5.000  
LOOPTIME		0.350   
LOOPFILTER		100.000 
#
IEEE64_VERSION_CODE 1
#
# Shim currents 
#
SHIM_SETTING [1 ]  15153.54123978  
SHIM_SETTING [2 ]  -231.64143255   
SHIM_SETTING [3 ]  434.43512405    
SHIM_SETTING [4 ]  0.00000000      
SHIM_SETTING [5 ]  447.08713914    
SHIM_SETTING [6 ]  3530.98138313   
SHIM_SETTING [7 ]  -3143.74000000  
SHIM_SETTING [8 ]  0.00000000      
SHIM_SETTING [9 ]  0.00000000      
SHIM_SETTING [10]  1598.17500000   
SHIM_SETTING [11]  -3932.58000000  
SHIM_SETTING [12]  9610.61100000   
SHIM_SETTING [13]  6988.72400000   
SHIM_SETTING [14]  0.00000000      
SHIM_SETTING [15]  -3512.99800000  
SHIM_SETTING [16]  -19839.46600000 
SHIM_SETTING [17]  3565.71100000   
SHIM_SETTING [18]  -13667.17500000 
SHIM_SETTING [19]  10446.68900000  
SHIM_SETTING [20]  -20189.81400000 
SHIM_SETTING [21]  9944.61300000   
SHIM_SETTING [22]  -2202.53500000  
SHIM_SETTING [23]  1393.21300000   
SHIM_SETTING [24]  -13571.05900000 
SHIM_SETTING [25]  5461.12500000   
SHIM_SETTING [26]  7382.03700000   
SHIM_SETTING [27]  0.00000000      
SHIM_SETTING [28]  -12466.13100000 
SHIM_SETTING [29]  1726.61800000   
SHIM_SETTING [30]  9176.03900000   
SHIM_SETTING [31]  -14721.52600000 
SHIM_SETTING [32]  11059.76700000  
SHIM_SETTING [33]  3679.06500000   
SHIM_SETTING [34]  -1991.67200000  
SHIM_SETTING [35]  -5827.07600000  
SHIM_SETTING [36]  -21861.93600000 
SHIM_SETTING [37]  38484.54200000  
SHIM_SETTING [38]  -38640.52200000 
SHIM_SETTING [39]  13097.89400000  
SHIM_SETTING [40]  0.00000000      
