# Supplementary material for: Structural and regulatory insights into the glideosome-associated connector from Toxoplasma gondii
Source: eLife. 2023 Apr 4;12:e86049. doi: 10.7554/eLife.86049 (PMC10125020; doi:10.7554/eLife.86049)
Supplement: Figure 4—source data 1. [file elife-86049-fig4-data1.zip › Figure 4-source data 1/PfGAC_N41-1D-SUV-titration/7/audita.txt]

##TITLE= Audit trail, TopSpin 3.5 pl 6
##JCAMPDX= 5.01
##ORIGIN= Bruker BioSpin GmbH
##OWNER= user600
$$ E:/Bruker/TopSpin3.5pl6/data/nick/nmr/PfGAC_N41-1D-SUV-titration/7/audita.txt
##AUDIT TRAIL=  $$ (NUMBER, WHEN, WHO, WHERE, PROCESS, VERSION, WHAT)
(   1,<2018-05-09 16:06:17.561 +0100>,<user600>,<cfnmr600l>,<go4>,<TopSpin 3.5.6>,
      <created by zg
	started at 2018-05-09 16:02:56.524 +0100,
	POWCHK enabled, PULCHK disabled,
       configuration hash MD5:
       D0 A5 7B DD 98 28 8B 32 02 9F 5D EE 4E CD 55 C1
       data hash MD5: 8K
       CE AD 90 7E 31 CD B1 72 15 8C B9 25 F7 22 ED BB>)
##END=

$$ hash MD5
$$ 4F B6 1F 77 FF B9 B8 A2 F0 35 F1 22 8C 41 A8 A2
