# Supplementary material for: Structural and regulatory insights into the glideosome-associated connector from Toxoplasma gondii
Source: eLife. 2023 Apr 4;12:e86049. doi: 10.7554/eLife.86049 (PMC10125020; doi:10.7554/eLife.86049)
Supplement: Figure 4—source data 2. [file elife-86049-fig4-data2.zip › Figure 4-source data 2/PfGAC_N41_MSP1D1_deltaH4-5Nanodiscs_HSQC_titration/9/shimvalues]

# Thu Jun  7 11:30:16 2018
#$$PROBEID=4
#$$PROBEINFO=5 mm CPTCI 1H-13C/15N/D Z-GRD Z150303/0002
#$$PICSINFO=Z150303_0002_04.par
#$$SHIMID=292722
#
# Active Shim Gradients
#
Z           		17954           
Z2          		623             
Z3          		141             
Z4          		-2756           
Z5          		70              
Z6          		-1144           
Z7          		2828            
Z8          		-9940           
X           		-85             
XZ          		438             
XZ2         		-705            
XZ3         		-1323           
XZ4         		-2670           
XZ5         		61              
Y           		-235            
YZ          		-2679           
YZ2         		4602            
YZ3         		1167            
YZ4         		-2137           
YZ5         		-506            
XY          		-2520           
XYZ         		3773            
XYZ2        		4176            
XYZ3        		-3984           
XYZ4        		-9117           
XYZ5        		0               
(X2-Y2)     		-91             
(X2-Y2)Z    		-1598           
(X2-Y2)Z2   		-748            
(X2-Y2)Z3   		1041            
(X2-Y2)Z4   		1544            
(X2-Y2)Z5   		0               
X3          		15316           
X3Z         		1344            
Y3          		1190            
Y3Z         		6433            
#
# Lock Parameter
#
FIELD		-3.154  
LOCKPHASE		87.013  
LOCKPOWER		-18.000 
LOCKGAIN		121.143 
LOCKDC		-75.000 
LOCKSHIFT		4.700   
LOOPGAIN		-5.000  
LOOPTIME		0.350   
LOOPFILTER		100.000 
#
IEEE64_VERSION_CODE 1
#
# Shim currents 
#
SHIM_SETTING [1 ]  9314.10455097   
SHIM_SETTING [2 ]  5065.91737208   
SHIM_SETTING [3 ]  -392.54889196   
SHIM_SETTING [4 ]  -6852.32014932  
SHIM_SETTING [5 ]  4426.84635421   
SHIM_SETTING [6 ]  2619.19161958   
SHIM_SETTING [7 ]  -10381.30800231 
SHIM_SETTING [8 ]  -15460.52421941 
SHIM_SETTING [9 ]  -1840.12251698  
SHIM_SETTING [10]  -1911.72456922  
SHIM_SETTING [11]  0.00000000      
SHIM_SETTING [12]  -5243.87700000  
SHIM_SETTING [13]  7623.07700000   
SHIM_SETTING [14]  6776.23100000   
SHIM_SETTING [15]  -3142.83395412  
SHIM_SETTING [16]  -1668.37595412  
SHIM_SETTING [17]  4586.89831090   
SHIM_SETTING [18]  1494.25768910   
SHIM_SETTING [19]  -2678.43658004  
SHIM_SETTING [20]  -1084.68727996  
SHIM_SETTING [21]  -919.03100000   
SHIM_SETTING [22]  738.58600000    
SHIM_SETTING [23]  -2871.70400000  
SHIM_SETTING [24]  696.95500000    
SHIM_SETTING [25]  1954.67200000   
SHIM_SETTING [26]  587.07000000    
SHIM_SETTING [27]  8079.92900000   
SHIM_SETTING [28]  1290.87468348   
SHIM_SETTING [29]  -11777.47500000 
SHIM_SETTING [30]  -5495.69500000  
SHIM_SETTING [31]  -3633.08383521  
SHIM_SETTING [32]  4889.79668348   
SHIM_SETTING [33]  -855.99200000   
SHIM_SETTING [34]  -2516.50600000  
SHIM_SETTING [35]  8718.20200000   
SHIM_SETTING [36]  -1639.69000000  
SHIM_SETTING [37]  -2999.13796771  
SHIM_SETTING [38]  -3310.60600465  
SHIM_SETTING [39]  1493.19483521   
SHIM_SETTING [40]  0.00000000      
