# Supplementary material for: Structural and regulatory insights into the glideosome-associated connector from Toxoplasma gondii
Source: eLife. 2023 Apr 4;12:e86049. doi: 10.7554/eLife.86049 (PMC10125020; doi:10.7554/eLife.86049)
Supplement: Figure 4—source data 2. [file elife-86049-fig4-data2.zip › Figure 4-source data 2/PfGAC_N41_MSP1D1_deltaH4-5Nanodiscs_HSQC_titration/9/uxnmr.info]

CONFIGURATION INFORMATION
=========================

Path         : /opt/topspin3.2/conf/instr/spect/uxnmr.info
Date         : Thu Sep 14 15:04:21 2017
Release      : TOPSPIN Version 3.2-pl6
Installed in : /opt/topspin3.2
Host         : cfnew800
OS           : CentOS release 5.11 (Final)
CPU          : Intel(R) Xeon(R) CPU E5-1620 v2 @ 3.70GHz (8 cores at 1200 MHz with Hyperthreading)
User         : user800
Description  : AVIIIHD800
Location     : CFNMR Centre, Imperial College London
System       : Avance III NMR spectrometer
1H-frequency : 800.32 MHz
Order Number : GH003114
Configured in: /opt/topspin3.2/conf/instr/spect

IPSO: connected to spectrometer subnet
- TCP/IP address = 149.236.99.251
- Tctrl : 1
- Fctrls: 4
- Gctrl1: without digital preemphasis
- Rctrl : none
- FREDs : none
- DPP : none

DRU: AQS DRU-E Z102520/04678 ECL 07.00
- TCP/IP address = 149.236.99.89
- Firmware Version = 150505
- DRU controls AQS-Rack and HPPR/2

AQS: connected to 149.236.99.89:/dev/tty10
  _Slot_ SBSB _____________________Board_____________________
  Number Addr Type HW-VS FW-VS ID  ECL Name   Description
  -----------------------------------------------------------
     2   0x10 0x53   0x5    CD  R  0.3 REC-1  AQS RXAD/2 1000 Z130589/371 ECL 00.03
     3   0x34 0xda   0x1        X  2.2 REF-1  
     4   0x24 0x33     0        S  1.3 SGU-1  AQS SGU/3 1200 (2CH) Z117130/00524 ECL 01.03 FPGA-Vs=20131031
     5   0x26 0x33     0        S  1.3 SGU-2  AQS SGU/3 1200 (2CH) Z117130/00525 ECL 01.03 FPGA-Vs=20131031
    13   0xa0 0x93     0        V  0.1 PS-1   
    14   0xa1 0x91     0        V  1.2 PS-2   AQS PSM-D Power Supply Module
    --   0x20 0xd8     0        B  2.0 MASTER AQS/3+ Chassis
     1   0x20  0x7     0        B      MASTER AQS Rack Master
  Logical Receiver/SGU configuration:


Router: none installed


Transmitters at the spectrometer subnet:
----------------------------------------
BLA_W1345526_0003 W1345526/0003 ECL 02:
- TCP/IP address = 149.236.99.254
- Firmware VS    = 20120627
- Amplifier      = BLAH300 E 700-900MHZ INR OUTR: W1345526/0003 ECL 02
- Router         = BLMMR31 RF AMPLIFIER MODULE: W1345212/5032 ECL 20
- Controller     = BLA CONTROL BOARD 6 2CH: W1522050/010625 ECL 50
BLA_W1345093_0800 W1345093/0800 ECL 12:
- TCP/IP address = 149.236.99.253
- Firmware VS    = 20120627
- Amplifier      = BLAX500 E 6-365MHZ INR: W1345093/0800 ECL 12
- Router         = BLMMR31 RF AMPLIFIER MODULE: W1345212/5034 ECL 20
- Controller     = BLA CONTROL BOARD 6 2CH: W1522050/010609 ECL 50
BLA_W1345097_0356 W1345097/0356 ECL 20:
- TCP/IP address = 149.236.99.252
- Firmware VS    = 20120627
- Amplifier      = BLAXH2H500/100/250 E 700-900MHZ INR: W1345097/0356 ECL 20
- Router         = BLMMR32 RF AMPLIFIER MODULE: W1345204/5071 ECL 20
- Controller     = BLA CONTROL BOARD 6 2CH: W1522050/010643 ECL 50
LTRX Z109893/00215 ECL 02.01:
- TCP/IP address = 149.236.99.20
- Amplifier      = BSMS/2 LOCK TRANSCEIVER 800: Z109893/00215 ECL 02.01

BSMS: BSMS/2 connected to ethernet
- TCP/IP address = 149.236.99.20
- ELCB firmware version = 20150423
- GAB current limits = 0.0/X, 0.0/Y, 10.0/Z (in A)
- SCB channels = 40
- Shim System = BOSS3-SB
- L-TRX = BSMS/2 LOCK TRANSCEIVER 800: Z109893/00215 ECL 02.01
- Lock: on L-TRX board
- VTU_SPB = BSMS/2 SPB SENSOR & PNEUMATIC BD: Z115191/02758 ECL 04.00
- VTU_VPSB1 = BSMS/2 VARIABLE POWER SUPPLY BD: Z115193/03071 ECL 01.05

VTU: in BSMS/2 connected to ethernet
- TCP/IP address = 149.236.99.20

Bruker Automatic Changer: device connected to 149.236.99.251:/dev/tty05
- Capacity: 596 holders
- Firmware: 970111
- use BACS air  = yes
- BACS sx delay = 0 s
- Sample Rail fast changer mode = no

Sample Changers at the spectrometer subnet:
-------------------------------------------
 - SampleJet: at TCP/IP address 149.236.99.55


Cryo Controller CRCO: device connected to 149.236.99.251:/dev/tty01

Bruker Magnet Pump Control BMPC: device connected to 149.236.99.251:/dev/tty04

MAS2 control unit: connected to 149.236.99.251:/dev/tty00
MAS2: device not yet configured
MAS1: device could not be configured

Preamplifiers :
HPPR: - HPPR/2 preamplifier connected to 149.236.99.89:/dev/tty10
    Type      : HPPR/2
    Controller: Application firmware = c.
                no LED display for tuning and matching
    Module  1 : HPLNA 19F1H (virtual 50 Ohm reference: 100.4%/0.5deg, reflection meter)
                 PN=Z103208, SN=00212 from 20150216
    Module  2 : HPLNA 19F1H (virtual 50 Ohm reference: 100.5%/0.3deg, reflection meter)
                 PN=Z103208, SN=00216 from 20150408
    Module  3 : 2H
                 PN=Z003476, SN=00181 from 20130815
    Module  4 : XBB31P 2HS
                 PN=Z003509, SN=00428 from 20150311
    Module  5 : XBB31P 2HS
                 PN=Z003509, SN=00427 from 20150311
    Module  6 : 13C
                 PN=Z003527, SN=00309 from 20150305
    Module  7 : 15N
                 PN=Z003533, SN=00313 from 20150311


Frequency generation:
- F1: for SGU
- F2: for SGU
- F3: for SGU
- F4: for SGU


RF cable connections (detected by 'confamp')
--------------------------------------------------------------------
SGU1 NORM output -> input 1 of transmitter 3 (BLAXH2H500/100/250 E 700-900MHZ W1345097/0356 at TCP/IP 149.236.99.252)
SGU1 AUX  output -> input 2 of transmitter 2 (BLAX500 E 6-365MHZ INR W1345093/0800 at TCP/IP 149.236.99.253)
SGU2 NORM output -> input 2 of transmitter 3 (BLAXH2H500/100/250 E 700-900MHZ W1345097/0356 at TCP/IP 149.236.99.252)
SGU2 AUX  output -> TUNE signal input of HPPR
SGU3 NORM output -> input 1 of transmitter 2 (BLAX500 E 6-365MHZ INR W1345093/0800 at TCP/IP 149.236.99.253)
SGU3 AUX  output -> input 1 of transmitter 1 (BLAH300 E 700-900MHZ INR OUTR W1345526/0003 at TCP/IP 149.236.99.254)
SGU4 NORM output -> input 2 of transmitter 1 (BLAH300 E 700-900MHZ INR OUTR W1345526/0003 at TCP/IP 149.236.99.254)
SGU4 AUX  output -> input 4 of transmitter 3 (BLAXH2H500/100/250 E 700-900MHZ W1345097/0356 at TCP/IP 149.236.99.252)

Blanking cable connections (detected by 'confamp')
--------------------------------------------------------------------
transmitter 1 (BLAH300 E 700-900MHZ INR OUTR W1345526/0003 at TCP/IP 149.236.99.254) amplifier 1H-300W uses blanking 5
transmitter 1 (BLAH300 E 700-900MHZ INR OUTR W1345526/0003 at TCP/IP 149.236.99.254) amplifier 1H-50W uses blanking 5
transmitter 2 (BLAX500 E 6-365MHZ INR W1345093/0800 at TCP/IP 149.236.99.253) amplifier X-500W uses blanking 4
transmitter 3 (BLAXH2H500/100/250 E 700-900MHZ W1345097/0356 at TCP/IP 149.236.99.252) amplifier 1H-100W uses blanking 2
transmitter 3 (BLAXH2H500/100/250 E 700-900MHZ W1345097/0356 at TCP/IP 149.236.99.252) amplifier X-500W uses blanking 1
transmitter 3 (BLAXH2H500/100/250 E 700-900MHZ W1345097/0356 at TCP/IP 149.236.99.252) amplifier 2H-250W uses blanking 7
transmitter 4 (BSMS/2 LOCK TRANSCEIVER 800 Z109893/00215 at TCP/IP 149.236.99.20) amplifier 2H-5W needs no blanking

Switchbox (unknown: no outputs) routing
--------------------------------------------------------------------
BLAH300 E 700-900MHZ INR OUTR W1345526/0003 at TCP/IP 149.236.99.254 amplifier 1H-300W at blanking 5 can be routed to switchbox output 1 (unknown) and output 2 (unknown)
