# Supplementary material for: Structural and regulatory insights into the glideosome-associated connector from Toxoplasma gondii
Source: eLife. 2023 Apr 4;12:e86049. doi: 10.7554/eLife.86049 (PMC10125020; doi:10.7554/eLife.86049)
Supplement: Figure 4—source data 2. [file elife-86049-fig4-data2.zip › Figure 4-source data 2/PfGAC_N41_MSP1D1_deltaH4-5Nanodiscs_HSQC_titration/9/scon2]

##TITLE= Parameter file, TOPSPIN		Version 3.2
##JCAMPDX= 5.0
##DATATYPE= Parameter Values
##NPOINTS= 1	$$ modification sequence number
##ORIGIN= Bruker BioSpin GmbH
##OWNER= user800
$$ 2018-06-07 11:27:09.203 +0100  user800@cfnew800
$$ /opt/topspin3.2/data/nick/nmr/PfGAC_N41_MSP1D1_deltaH4-5Nanodiscs_HSQC_titration/9/scon2
$$ process /opt/topspin3.2/prog/mod/go
##$BLKTR= (0..19)
3 3 3 3 3 3 3 3 3 3 3 3 3 3 3 3 3 3 3 3
##$DE1= 4.5
##$DEADC= 0.5
##$DEPA= 4.5
##$DERX= 1.5
##$FILCOR= 0.643888888888889
##$GRADCHAN= 0
##$GRADPRE= (0..1)
10 10
##$HD_BLKTR= (0..19)
1 1 1 1 1 1 1 1 1 1 1 1 1 1 1 1 1 1 1 1
##$HD_DE1= 5
##$HD_DEADC= 0
##$HD_DEPA= 2.5
##$HD_DERX= 0
##END=
