# Supplementary material for: Structural and regulatory insights into the glideosome-associated connector from Toxoplasma gondii
Source: eLife. 2023 Apr 4;12:e86049. doi: 10.7554/eLife.86049 (PMC10125020; doi:10.7554/eLife.86049)
Supplement: Figure 4—source data 2. [file elife-86049-fig4-data2.zip › Figure 4-source data 2/PfGAC_N41_MSP1D1_deltaH4-5Nanodiscs_HSQC_titration/8/acqu2s]

##TITLE= Parameter file, TOPSPIN		Version 3.2
##JCAMPDX= 5.0
##DATATYPE= Parameter Values
##NPOINTS= 169	$$ modification sequence number
##ORIGIN= Bruker BioSpin GmbH
##OWNER= user800
$$ 2018-05-31 00:36:49.574 +0100  user800@cfnew800
$$ /opt/topspin3.2/data/nick/nmr/PfGAC_N41_MSP1D1_deltaH4-5Nanodiscs_HSQC_titration/8/acqu2s
$$ process /opt/topspin3.2/prog/mod/go
##$ACQT0= 0
##$BF1= 81.095721
##$FnMODE= 6
##$NUC1= <15N>
##$NusJSP= 0
##$NusT2= 1
##$NusTD= 168
##$O1= 9569.29507799487
##$SFO1= 81.105290295078
##$SW= 34.0034526808716
##$SW_h= 2757.85990071704
##$TD= 168
##END=
