# Supplementary material for: Structural and regulatory insights into the glideosome-associated connector from Toxoplasma gondii
Source: eLife. 2023 Apr 4;12:e86049. doi: 10.7554/eLife.86049 (PMC10125020; doi:10.7554/eLife.86049)
Supplement: Figure 4—source data 2. [file elife-86049-fig4-data2.zip › Figure 4-source data 2/PfGAC_N41_MSP1D1_deltaH4-5Nanodiscs_HSQC_titration/8/audita.txt]

##TITLE= Audit trail, TOPSPIN		Version 3.2
##JCAMPDX= 5.01
##ORIGIN= Bruker BioSpin GmbH
##OWNER= user800
$$ /opt/topspin3.2/data/nick/nmr/PfGAC_N41_MSP1D1_deltaH4-5Nanodiscs_HSQC_titration/8/audita.txt
##AUDIT TRAIL=  $$ (NUMBER, WHEN, WHO, WHERE, PROCESS, VERSION, WHAT)
(   1,<2018-05-31 00:36:51.205 +0100>,<user800>,<cfnew800>,<go>,<TOPSPIN 3.2>,
      <created by zg
	started at 2018-05-30 23:46:29.889 +0100,
	POWCHK enabled, PULCHK disabled,
       configuration hash MD5:
       AC C8 8A 39 26 B8 B8 2B E2 EB 3E 3E AB 95 B6 42
       data hash MD5: 2K * 168
       40 A1 9A 9A FE 54 85 8A 29 4C 8E 75 15 A0 16 6B>)
##END=

$$ hash MD5
$$ E2 17 25 49 BE 00 69 C2 B3 D3 62 65 6D 06 76 25
