# Supplementary material for: Structural and regulatory insights into the glideosome-associated connector from Toxoplasma gondii
Source: eLife. 2023 Apr 4;12:e86049. doi: 10.7554/eLife.86049 (PMC10125020; doi:10.7554/eLife.86049)
Supplement: Figure 4—source data 2. [file elife-86049-fig4-data2.zip › Figure 4-source data 2/PfGAC_N41_MSP1D1_deltaH4-5Nanodiscs_HSQC_titration/4/audita.txt]

##TITLE= Audit trail, TOPSPIN		Version 3.2
##JCAMPDX= 5.01
##ORIGIN= Bruker BioSpin GmbH
##OWNER= user800
$$ /opt/topspin3.2/data/nick/nmr/PfGAC_N41_MSP1D1_deltaH4-5Nanodiscs_HSQC_titration/4/audita.txt
##AUDIT TRAIL=  $$ (NUMBER, WHEN, WHO, WHERE, PROCESS, VERSION, WHAT)
(   1,<2018-05-30 22:31:50.865 +0100>,<user800>,<cfnew800>,<go>,<TOPSPIN 3.2>,
      <created by zg
	started at 2018-05-30 21:41:29.530 +0100,
	POWCHK enabled, PULCHK disabled,
       configuration hash MD5:
       AC C8 8A 39 26 B8 B8 2B E2 EB 3E 3E AB 95 B6 42
       data hash MD5: 2K * 168
       FE AE 84 B0 AB 0F 6E 62 27 13 68 6A C5 AE 3B 05>)
##END=

$$ hash MD5
$$ B7 23 E8 3E 5F 97 32 07 67 39 47 FF BA 40 11 78
