# Supplementary material for: Structural and regulatory insights into the glideosome-associated connector from Toxoplasma gondii
Source: eLife. 2023 Apr 4;12:e86049. doi: 10.7554/eLife.86049 (PMC10125020; doi:10.7554/eLife.86049)
Supplement: Figure 4—source data 2. [file elife-86049-fig4-data2.zip › Figure 4-source data 2/PfGAC_N41_MSP1D1_deltaH4-5Nanodiscs_HSQC_titration/3/shimvalues]

# Wed May 30 21:39:37 2018
#$$PROBEID=4
#$$PROBEINFO=5 mm CPTCI 1H-13C/15N/D Z-GRD Z150303/0002
#$$PICSINFO=Z150303_0002_04.par
#$$SHIMID=292722
#
# Active Shim Gradients
#
Z           		17946           
Z2          		610             
Z3          		-42             
Z4          		-2606           
Z5          		1122            
Z6          		1490            
Z7          		2828            
Z8          		-9940           
X           		23              
XZ          		490             
XZ2         		-870            
XZ3         		-1985           
XZ4         		-2060           
XZ5         		6452            
Y           		-274            
YZ          		-2408           
YZ2         		4546            
YZ3         		-218            
YZ4         		-3316           
YZ5         		-506            
XY          		-1867           
XYZ         		5106            
XYZ2        		2873            
XYZ3        		-9322           
XYZ4        		-9117           
XYZ5        		0               
(X2-Y2)     		-801            
(X2-Y2)Z    		-1882           
(X2-Y2)Z2   		113             
(X2-Y2)Z3   		1885            
(X2-Y2)Z4   		1544            
(X2-Y2)Z5   		0               
X3          		17666           
X3Z         		1264            
Y3          		1345            
Y3Z         		6433            
#
# Lock Parameter
#
FIELD		0.361   
LOCKPHASE		93.169  
LOCKPOWER		-18.000 
LOCKGAIN		117.438 
LOCKDC		-75.000 
LOCKSHIFT		4.700   
LOOPGAIN		-5.000  
LOOPTIME		0.350   
LOOPFILTER		100.000 
#
IEEE64_VERSION_CODE 1
#
# Shim currents 
#
SHIM_SETTING [1 ]  9430.07704111   
SHIM_SETTING [2 ]  4562.66346887   
SHIM_SETTING [3 ]  335.71281687    
SHIM_SETTING [4 ]  -9523.48709829  
SHIM_SETTING [5 ]  6047.45489364   
SHIM_SETTING [6 ]  2179.04503906   
SHIM_SETTING [7 ]  -6936.17134694  
SHIM_SETTING [8 ]  -13348.65651312 
SHIM_SETTING [9 ]  -628.90992464   
SHIM_SETTING [10]  -1286.00298178  
SHIM_SETTING [11]  0.00000000      
SHIM_SETTING [12]  -5088.34100000  
SHIM_SETTING [13]  7778.61300000   
SHIM_SETTING [14]  7954.76700000   
SHIM_SETTING [15]  -1166.40600000  
SHIM_SETTING [16]  -3036.94000000  
SHIM_SETTING [17]  6306.02800000   
SHIM_SETTING [18]  -1015.91200000  
SHIM_SETTING [19]  3825.48900000   
SHIM_SETTING [20]  -6447.20500000  
SHIM_SETTING [21]  -177.32100000   
SHIM_SETTING [22]  801.59600000    
SHIM_SETTING [23]  -4946.14200000  
SHIM_SETTING [24]  90.56400000     
SHIM_SETTING [25]  2233.48400000   
SHIM_SETTING [26]  -695.29900000   
SHIM_SETTING [27]  9180.86500000   
SHIM_SETTING [28]  -500.02859633   
SHIM_SETTING [29]  -16222.80800000 
SHIM_SETTING [30]  138.52900000    
SHIM_SETTING [31]  -941.29567043   
SHIM_SETTING [32]  5062.94440367   
SHIM_SETTING [33]  -4346.23800000  
SHIM_SETTING [34]  -786.83500000   
SHIM_SETTING [35]  14639.51200000  
SHIM_SETTING [36]  -4347.30800000  
SHIM_SETTING [37]  -2977.16903424  
SHIM_SETTING [38]  -5150.99010811  
SHIM_SETTING [39]  1154.84867043   
SHIM_SETTING [40]  0.00000000      
