# Supplementary material for: Structural and regulatory insights into the glideosome-associated connector from Toxoplasma gondii
Source: eLife. 2023 Apr 4;12:e86049. doi: 10.7554/eLife.86049 (PMC10125020; doi:10.7554/eLife.86049)
Supplement: Figure 4—source data 2. [file elife-86049-fig4-data2.zip › Figure 4-source data 2/PfGAC_N41_MSP1D1_deltaH4-5Nanodiscs_HSQC_titration/12/acqus]

##TITLE= Parameter file, TOPSPIN		Version 3.2.b.73
##JCAMPDX= 5.0
##DATATYPE= Parameter Values
##NPOINTS= 11	$$ modification sequence number
##ORIGIN= Bruker BioSpin GmbH
##OWNER= user800
$$ 2018-06-07 14:30:49.005 +0100  user800@cfnew800
$$ /opt/topspin3.2/data/nick/nmr/PfGAC_N41_MSP1D1_deltaH4-5Nanodiscs_HSQC_titration/12/acqus
$$ process /opt/topspin3.2/prog/mod/shimcntl
##$ACQT0= 0
##$AMP= (0..31)
100 100 100 100 100 100 100 100 100 100 100 100 100 100 100 100 100 100
100 100 100 100 100 100 100 100 100 100 100 100 100 100
##$AMPCOIL= (0..19)
0 0 0 0 0 0 0 0 0 0 0 0 0 0 0 0 0 0 0 0
##$ANAVPT= -1
##$AQSEQ= 0
##$AQ_mod= 3
##$AUNM= <au_zg>
##$AUTOPOS= <>
##$BF1= 800.32
##$BF2= 201.240624
##$BF3= 81.095721
##$BF4= 800.32
##$BF5= 800.32
##$BF6= 800.32
##$BF7= 800.32
##$BF8= 800.32
##$BYTORDA= 0
##$CAGPARS= (0..11)
0 0 0 0 0 0 0 0 0 0 0 0
##$CFDGTYP= 0
##$CFRGTYP= 9
##$CHEMSTR= <none>
##$CNST= (0..63)
1 1 145 1 105 1 1 1 1 1 1 1 1 1 1 1 1 1 1 1 1 1 1 1 1 1 1 1 1 1 1 1 1 1
1 1 1 1 1 1 1 1 1 1 1 1 1 1 1 1 1 1 1 1 1 1 1 1 1 1 1 1 1 1
##$CPDPRG= (0..8)
<> <> <> <garp> <mlev> <mlev> <mlev> <mlev> <mlev>
##$D= (0..63)
3e-06 1 0 0 0 0 0 0 0 0.06 0 0.03 0 4e-06 0 0 0.0002 0 0 6.24e-05 0 0 0
0 0.0023 0 0.002380952 0 0 0 0 0 0 0 0 0 0 0 0 0 0 0 0 0 0 0 0 0 0 0 0
0 0 0 0 0 0 0 0 0 0 0 0 0
##$DATE= 1528375255
##$DE= 6.5
##$DECBNUC= <off>
##$DECIM= 1560
##$DECNUC= <off>
##$DECSTAT= 4
##$DIGMOD= 1
##$DIGTYP= 12
##$DQDMODE= 0
##$DR= 22
##$DS= 8
##$DSPFIRM= 0
##$DSPFVS= 20
##$DTYPA= 0
##$EXP= <>
##$F1LIST= <111111111111111>
##$F2LIST= <222222222222222>
##$F3LIST= <333333333333333>
##$FCUCHAN= (0..9)
0 2 1 3 0 0 0 0 0 0
##$FL1= 90
##$FL2= 90
##$FL3= 90
##$FL4= 90
##$FOV= 20
##$FQ1LIST= <freqlist>
##$FQ2LIST= <freqlist>
##$FQ3LIST= <freqlist>
##$FQ4LIST= <freqlist>
##$FQ5LIST= <freqlist>
##$FQ6LIST= <freqlist>
##$FQ7LIST= <freqlist>
##$FQ8LIST= <freqlist>
##$FRQLO3= 27792.5
##$FRQLO3N= 2
##$FS= (0..7)
83 83 83 83 83 83 83 83
##$FTLPGN= 0
##$FW= 125000
##$FnMODE= 0
##$FnTYPE= 0
##$GPNAM= (0..31)
<SINE.100> <SMSQ10.100> <SMSQ10.100> <SMSQ10.100> <SMSQ10.100> <SMSQ10.100>
<SINE.100> <SINE.100> <SINE.100> <SINE.100> <sine.100> <sine.100> <sine.100>
<sine.100> <sine.100> <sine.100> <sine.100> <sine.100> <sine.100> <sine.100>
<sine.100> <sine.100> <sine.100> <sine.100> <sine.100> <sine.100> <sine.100>
<sine.100> <sine.100> <sine.100> <sine.100> <sine.100>
##$GPX= (0..31)
0 0 0 0 0 0 0 0 0 0 0 0 0 0 0 0 0 0 0 0 0 0 0 0 0 0 0 0 0 0 0 0
##$GPY= (0..31)
0 0 0 0 0 0 0 0 0 0 0 0 0 0 0 0 0 0 0 0 0 0 0 0 0 0 0 0 0 0 0 0
##$GPZ= (0..31)
3 50 80 8.1 5 -2 0 0 0 0 0 0 0 0 0 0 0 0 0 0 0 0 0 0 0 0 0 0 0 0 0 0
##$GRDPROG= <grad_out>
##$GRPDLY= 67.9867858886719
##$HDDUTY= 20
##$HDRATE= 20
##$HGAIN= (0..3)
0 0 0 0
##$HL1= 200
##$HL2= 35
##$HL3= 16
##$HL4= 17
##$HOLDER= 0
##$HPMOD= (0..7)
0 0 0 0 0 0 0 0
##$HPPRGN= 0
##$IN= (0..63)
0.0001813 0.001 0.001 0.001 0.001 0.001 0.001 0.001 0.001 0.001 0.001 0.001
0.001 0.001 0.001 0.001 0.001 0.001 0.001 0.001 0.001 0.001 0.001 0.001
0.001 0.001 0.001 0.001 0.001 0.001 0.001 0.001 0.001 0.001 0.001 0.001
0.001 0.001 0.001 0.001 0.001 0.001 0.001 0.001 0.001 0.001 0.001 0.001
0.001 0.001 0.001 0.001 0.001 0.001 0.001 0.001 0.001 0.001 0.001 0.001
0.001 0.001 0.001 0.001
##$INF= (0..7)
0 362.6 0 0 0 0 0 0
##$INP= (0..63)
0 0 0 0 0 0 0 0 0 0 0 0 0 0 0 0 0 0 0 0 0 0 0 0 0 0 0 0 0 0 0 0 0 0 0 0
0 0 0 0 0 0 0 0 0 0 0 0 0 0 0 0 0 0 0 0 0 0 0 0 0 0 0 0
##$INSTRUM= <spect>
##$L= (0..31)
1 1 1 1 1 1 1 1 1 1 1 1 1 1 1 1 1 1 1 1 1 1 1 1 1 1 1 1 1 1 1 1
##$LFILTER= 100
##$LGAIN= -5
##$LINPSTP= 0
##$LOCKED= yes
##$LOCKFLD= -4
##$LOCKGN= 117.635459899902
##$LOCKPOW= -18
##$LOCKPPM= 4.69999980926514
##$LOCNUC= <2H>
##$LOCPHAS= 91.6233
##$LOCSHFT= yes
##$LOCSW= 0
##$LTIME= 0.349999994039536
##$MASR= 4200
##$MASRLST= <masrlst>
##$MULEXPNO= (0..15)
0 0 0 0 0 0 0 0 0 0 0 0 0 0 0 0
##$NBL= 1
##$NC= -6
##$NLOGCH= 4
##$NOVFLW= 0
##$NS= 16
##$NUC1= <1H>
##$NUC2= <13C>
##$NUC3= <15N>
##$NUC4= <off>
##$NUC5= <off>
##$NUC6= <off>
##$NUC7= <off>
##$NUC8= <off>
##$NUCLEUS= <off>
##$NUSLIST= <automatic>
##$NusAMOUNT= 25
##$NusFPNZ= no
##$NusJSP= 0
##$NusSEED= 54321
##$NusT2= 1
##$NusTD= 0
##$O1= 3770
##$O2= 23142.67
##$O3= 9569.29507799487
##$O4= 3801.33
##$O5= 0
##$O6= 0
##$O7= 0
##$O8= 0
##$OVERFLW= 0
##$P= (0..63)
12.14 12.14 24.28 10.3 20.6 15.84 24 48 20000 24 48 80000 80000 1000 500
1500 1000 0.1 100000 600 0.1 35.5 71 750 2000 62 100000 12.14 0.1 1000
160 1500 20000 0 0 0 40000 0 0 120 2000 1850 1500 2250 150 72 80000 1575
2475 75000 0 0 0 0 0 0 0 0 0 0 0 100 240 1500
##$PACOIL= (0..15)
0 0 0 0 0 0 0 0 0 0 0 0 0 0 0 0
##$PAPS= 2
##$PARMODE= 1
##$PCPD= (0..9)
100 60 50 240 100 100 100 100 0 100
##$PEXSEL= (0..9)
1 1 1 1 1 1 1 1 1 1
##$PHCOR= (0..31)
0 0 0 0 0 0 0 0 0 0 0 0 0 0 0 0 0 0 0 0 0 0 0 0 0 0 0 0 0 0 0 0
##$PHLIST= <>
##$PHP= 1
##$PH_ref= 0
##$PL= (0..63)
120 0 120 -3 120 120 120 120 120 55 12.9 26.88 9.02 12 120 2.18 10.18 120
3 120 120 48.2 120 120 120 120 120 26.88 120 120 9.02 120 120 120 120 120
120 120 120 120 120 120 120 120 120 120 120 120 120 120 120 120 120 120
120 120 120 120 120 120 120 120 120 120
##$PLSTEP= 0.1
##$PLSTRT= -6
##$PLW= (0..63)
-1 14 205 180 0 -1 -1 -1 -1 8.2572e-05 3.5839 0.32255 8.6994 4.3143 0 37.758
3.9383 0 14 0.57342 3.794 0.34798 8.5365 18.084 0.038664 11.427 0 2.1481
10.334 3.5839 8.6994 34.798 3.3029e-06 -1 -1 -1 0 -1 -1 -1 -1 -1 -1 -1
-1 -1 -1 -1 -1 -1 -1 -1 -1 -1 -1 -1 -1 -1 -1 -1 -1 -1 -1 -1
##$PLWMAX= (0..7)
78 355.6 468.9 0 0 0 0 0
##$POWMOD= 0
##$PQPHASE= 0
##$PQSCALE= 0
##$PR= 1
##$PRECHAN= (0..15)
-1 5 0 2 6 1 -1 -1 -1 -1 -1 -1 -1 -1 -1 -1
##$PRGAIN= 0
##$PROBHD= <5 mm CPTCI 1H-13C/15N/D Z-GRD Z150303/0002
>
##$PULPROG= <hsqcetf3gpsi2>
##$PW= 0
##$PYNM= <acqu.py>
##$QNP= 1
##$RD= 0
##$RECCHAN= (0..15)
0 2 0 0 0 0 0 0 0 -1 -1 -1 -1 -1 -1 -1
##$RECPH= 0
##$RECPRE= (0..15)
-1 0 -1 -1 -1 -1 -1 -1 -1 -1 -1 -1 -1 -1 -1 -1
##$RECPRFX= (0..15)
1 0 0 0 0 0 0 0 0 0 0 0 0 0 0 0
##$RECSEL= (0..15)
0 0 1 0 0 0 0 0 0 0 0 0 0 0 0 0
##$RG= 194.14
##$RO= 0
##$ROUTWD1= (0..23)
0 168 2 2 2 2 2 2 0 0 0 0 0 0 0 0 0 0 0 0 1 1 0 0
##$ROUTWD2= (0..23)
0 2 2 2 2 2 2 2 0 0 0 0 0 0 0 0 0 0 1 0 1 1 0 0
##$RSEL= (0..15)
0 1 2 4 0 0 0 0 0 0 0 0 0 0 0 0
##$S= (0..7)
83 4 83 83 83 83 83 83
##$SELREC= (0..9)
0 0 0 0 0 0 0 0 0 0
##$SFO1= 800.32377
##$SFO2= 201.26376667
##$SFO3= 81.105290295078
##$SFO4= 800.32380133
##$SFO5= 800.32
##$SFO6= 800.32
##$SFO7= 800.32
##$SFO8= 800.32
##$SOLVENT= <H2O+D2O>
##$SOLVOLD= <off>
##$SP= (0..63)
1 37 120 -1 0 0 120 1.13 0 0 0 36.5 0 1.7 120 0 150 150 150 150 150 150
150 150 150 150 150 150 150 150 120 120 120 120 120 120 120 120 120 120
120 120 120 120 120 120 120 120 120 120 120 120 120 120 120 120 120 120
120 120 120 120 120 120
##$SPECTR= 0
##$SPINCNT= 0
##$SPNAM= (0..63)
<gauss> <Gaus1_270.1000> <Gaus1_180r.1000> <Crp60,0.5,20.1> <Bip720,100,10.1>
<Squa100.1000> <Squa100.1000> <Crp60comp.4> <Squa100.1000> <Q3_surbop.1>
<Squa100.1000> <Squa100.1000> <Q5tr_sebop.1> <Crp60,0.5,20.1> <Crp48,1.5,20.2>
<Q3.1000> <Q3_surbop.1> <Q3_surbop.1> <Crp60_xfilt.2> <Sinc1.1000> <Sinc1.1000>
<Sinc1.1000> <Sinc1.1000> <Pc9_4_120.1000> <Rsnob.1000> <Pc9_4_90.1000>
<Q3.1000> <Pc9_4_90.1000> <Eburp2.1000> <Crp60,20,20.10> <Bip720,50,20.1>
<Crp48,1.5,20.2> <Q3.1000> <Q3_surbop.1> <Gaus1_180r.1000> <0.0> <0.0>
<0.0> <> <> <> <> <> <> <> <> <> <> <> <> <> <> <> <> <> <> <> <> <> <>
<> <> <> <>
##$SPOAL= (0..63)
0.5 1 0.5 0.5 0.5 0.5 0.5 0.5 0.5 0.5 0.5 0.5 0 0.5 0.5 0.5 0.5 0.5 0.5
1 1 1 1 1 0.5 1 0.5 0 1 0.5 0.5 0.5 0.5 0.5 0.5 0.5 0.5 0.5 0.5 0.5 0.5
0.5 0.5 0.5 0.5 0.5 0.5 0.5 0.5 0.5 0.5 0.5 0.5 0.5 0.5 0.5 0.5 0.5 0.5
0.5 0.5 0.5 0.5 0.5
##$SPOFFS= (0..63)
0 0 0 0 0 0 0 0 0 0 0 0 0 0 0 0 0 0 0 0 0 0 0 0 0 0 0 0 0 0 0 0 0 0 0 0
0 0 0 0 0 0 0 0 0 0 0 0 0 0 0 0 0 0 0 0 0 0 0 0 0 0 0 0
##$SPPEX= (0..63)
0 0 0 0 0 0 0 0 0 0 0 0 0 0 0 0 0 0 0 0 0 0 0 0 0 0 0 0 0 0 0 0 0 0 0 0
0 0 0 0 0 0 0 0 0 0 0 0 0 0 0 0 0 0 0 0 0 0 0 0 0 0 0 0
##$SPW= (0..63)
0 1.7137e-05 7.6164e-06 33.229 96.66 0.0020643 8.2572e-05 33.229 2.0643e-07
9.6344 0.0020643 0.0020643 15.609 30.06076 21.267 10.334 9.6344 9.6344
12.775 1.215778e-05 1.889887e-05 8.824433e-06 4.758944e-05 0.017792 0.069347
0.014804 0.0023695 0.014804 0.10251 0.078851 5.8718 5.3167 0.74888 9.6344
7.6164e-06 0 0 0 0 0 0 0 0 0 0 0 0 0 0 0 0 0 0 0 0 0 0 0 0 0 0 0 0 0
##$SUBNAM= (0..9)
<""> <""> <""> <""> <""> <""> <""> <""> <""> <"">
##$SW= 16.0191578722107
##$SWIBOX= (0..19)
0 1 2 0 4 0 0 0 0 0 0 0 0 0 0 0 0 0 0 0
##$SW_h= 12820.5128205128
##$SWfinal= 0
##$TD= 2048
##$TD0= 1
##$TE= 297.9998
##$TE1= 300.0141
##$TE2= 0
##$TE3= 0
##$TE4= 0
##$TEG= 300
##$TE_PIDX= 1
##$TE_STAB= (0..9)
2 2 0 0 0 0 0 0 0 0
##$TL= (0..7)
0 120 120 120 120 120 120 120
##$TUNHIN= 0
##$TUNHOUT= 0
##$TUNXOUT= 0
##$USERA1= <user>
##$USERA2= <user>
##$USERA3= <user>
##$USERA4= <user>
##$USERA5= <user>
##$V9= 5
##$VALIST= <valist>
##$VCLIST= <CCCCCCCCCCCCCCC>
##$VD= 0
##$VDLIST= <DDDDDDDDDDDDDDD>
##$VPLIST= <PPPPPPPPPPPPPPP>
##$VTLIST= <TTTTTTTTTTTTTTT>
##$WBST= 1024
##$WBSW= 20
##$XGAIN= (0..3)
0 0 0 0
##$XL= 0
##$YL= 0
##$YMAX_a= 71213
##$YMIN_a= -43185
##$ZGOPTNS= <-DLABEL_CN>
##$ZL1= 120
##$ZL2= 120
##$ZL3= 120
##$ZL4= 120
##END=
