# Supplementary material for: Structural and regulatory insights into the glideosome-associated connector from Toxoplasma gondii
Source: eLife. 2023 Apr 4;12:e86049. doi: 10.7554/eLife.86049 (PMC10125020; doi:10.7554/eLife.86049)
Supplement: Figure 4—source data 2. [file elife-86049-fig4-data2.zip › Figure 4-source data 2/PfGAC_N41_MSP1D1_deltaH4-5Nanodiscs_HSQC_titration/9/pdata/1/auditp.txt]

##TITLE= Audit trail, TOPSPIN		Version 3.2
##JCAMPDX= 5.01
##ORIGIN= Bruker BioSpin GmbH
##OWNER= user800
$$ /opt/topspin3.2/data/nick/nmr/PfGAC_N41_MSP1D1_deltaH4-5Nanodiscs_HSQC_titration/9/pdata/1/auditp.txt
##AUDIT TRAIL=  $$ (NUMBER, WHEN, WHO, WHERE, PROCESS, VERSION, WHAT)
(   1,<2018-06-07 11:30:15.731 +0100>,<user800>,<cfnew800>,<go>,<TOPSPIN 3.2>,
      <created by zg
	started at 2018-06-07 11:27:09.227 +0100,
	POWCHK enabled, PULCHK disabled,
       configuration hash MD5:
       AC C8 8A 39 26 B8 B8 2B E2 EB 3E 3E AB 95 B6 42
       data hash MD5: 8K
       3C AA 2D 0A B0 08 07 F9 E2 DB 3B A7 69 53 2C 51>)
(   2,<2018-06-07 11:30:25.355 +0100>,<user800>,<cfnew800>,<proc1d>,<TOPSPIN 3.2>,
      <Start of raw data processing
       gfp LB = -14 GB = 0.08 FT_mod = 6 PKNL = 1 PHC0 = -80.61549 PHC1 = 0 SI = 16K 
       data hash MD5: 16K
       3C 51 CA D5 6F 55 D6 3D 49 BB A5 F4 70 38 3B 8A>)
(   3,<2018-06-07 11:30:35.745 +0100>,<user800>,<cfnew800>,<proc1d>,<TOPSPIN 3.2>,
      <pk fgphup PHC0 = 1.2875 PHC1 = 0 
       data hash MD5: 16K
       18 CA 2A D8 00 B3 85 F6 4E 44 A0 5E 40 A0 21 F1>)
##END=

$$ hash MD5
$$ 83 A2 63 C3 B8 05 F1 3E 5A A8 6E CB 86 1D 51 83
