# Supplementary material for: Structural and regulatory insights into the glideosome-associated connector from Toxoplasma gondii
Source: eLife. 2023 Apr 4;12:e86049. doi: 10.7554/eLife.86049 (PMC10125020; doi:10.7554/eLife.86049)
Supplement: Figure 4—source data 2. [file elife-86049-fig4-data2.zip › Figure 4-source data 2/PfGAC_N41_MSP1D1_deltaH4-5Nanodiscs_HSQC_titration/11/pdata/1/auditp.txt]

##TITLE= Audit trail, TOPSPIN		Version 3.2
##JCAMPDX= 5.01
##ORIGIN= Bruker BioSpin GmbH
##OWNER= user800
$$ /opt/topspin3.2/data/nick/nmr/PfGAC_N41_MSP1D1_deltaH4-5Nanodiscs_HSQC_titration/11/pdata/1/auditp.txt
##AUDIT TRAIL=  $$ (NUMBER, WHEN, WHO, WHERE, PROCESS, VERSION, WHAT)
(   1,<2018-06-07 13:36:51.456 +0100>,<user800>,<cfnew800>,<go>,<TOPSPIN 3.2>,
      <created by zg
	started at 2018-06-07 13:33:44.959 +0100,
	POWCHK enabled, PULCHK disabled,
       configuration hash MD5:
       AC C8 8A 39 26 B8 B8 2B E2 EB 3E 3E AB 95 B6 42
       data hash MD5: 8K
       FB 9F 68 EA 3B 36 C7 C2 48 B2 CA 1C 99 78 7B 90>)
(   2,<2018-06-07 13:38:41.509 +0100>,<user800>,<cfnew800>,<proc1d>,<TOPSPIN 3.2>,
      <Start of raw data processing
       gfp LB = -14 GB = 0.08 FT_mod = 6 PKNL = 1 PHC0 = -82.33424 PHC1 = 0 SI = 16K 
       data hash MD5: 16K
       F2 7A FD 70 37 01 36 E6 77 26 11 4C 81 73 E5 B0>)
(   3,<2018-06-07 13:38:54.242 +0100>,<user800>,<cfnew800>,<proc1d>,<TOPSPIN 3.2>,
      <pk fgphup PHC0 = 3.175 PHC1 = 0 
       data hash MD5: 16K
       B0 4A 3A 7B 7C 11 71 1F 74 2C 86 22 23 43 AE A8>)
##END=

$$ hash MD5
$$ 20 27 9C 6C C6 D2 95 60 40 96 8F 42 11 C7 5B 25
