# Supplementary material for: Structural and regulatory insights into the glideosome-associated connector from Toxoplasma gondii
Source: eLife. 2023 Apr 4;12:e86049. doi: 10.7554/eLife.86049 (PMC10125020; doi:10.7554/eLife.86049)
Supplement: Figure 4—source data 2. [file elife-86049-fig4-data2.zip › Figure 4-source data 2/PfGAC_N41_MSP1D1_deltaH4-5Nanodiscs_HSQC_titration/6/pdata/1/title]

100uM PfGAC_N41
25uM MSP1D1_deltaH4-5 46%:40%:14% POPC:POPA:PE-DTPA-Gd3+ Nanodiscs (in PfAPH GF buffer)
50mM HEPES 300mM NaCl 1mM TCEP 5% Glycerol pH 7
298K
18.05.30
