# Supplementary material for: Structural and regulatory insights into the glideosome-associated connector from Toxoplasma gondii
Source: eLife. 2023 Apr 4;12:e86049. doi: 10.7554/eLife.86049 (PMC10125020; doi:10.7554/eLife.86049)
Supplement: Figure 4—source data 2. [file elife-86049-fig4-data2.zip › Figure 4-source data 2/PfGAC_N41_MSP1D1_deltaH4-5Nanodiscs_HSQC_titration/6/pdata/1/clevels]

##TITLE= Parameter file, TOPSPIN		Version 3.2
##JCAMPDX= 5.0
##DATATYPE= Parameter Values
##NPOINTS= 24	$$ modification sequence number
##ORIGIN= Bruker BioSpin GmbH
##OWNER= user800
$$ 2018-05-31 11:11:29.664 +0100  user800@cfnew800
$$ /opt/topspin3.2/data/nick/nmr/PfGAC_N41_MSP1D1_deltaH4-5Nanodiscs_HSQC_titration/6/pdata/1/clevels
$$ process /opt/topspin3.2/prog/mod/dataserver
##$LEVELS= (0..255)
-218354233.437351 -121307907.461891 -67393281.9166663 -37440712.1726224
-20800395.6646703 -11555775.3593512 -6419875.20954962 -3566597.34854874
-1981442.95159585 -1100801.63647212 -611556.477920144 -339753.588934465
-188751.993852481 -104862.232020346 -58256.7889601527 -32364.8959690528
-17980.4845471725 -9989.1613851156 9989.1613851156 11986.9996081743 14384.3816917024
17261.2818141852 20713.5203389155 24856.2422448054 29827.4847477309 35792.9638591703
42951.5744691111 51541.8715248266 61850.2458297919 74220.3187798926 89064.3587517288
106877.254286217 128252.687305353 153903.23071246 184683.864962881 221620.637955457
0 0 0 0 0 0 0 0 0 0 0 0 0 0 0 0 0 0 0 0 0 0 0 0 0 0 0 0 0 0 0 0 0 0 0 0
0 0 0 0 0 0 0 0 0 0 0 0 0 0 0 0 0 0 0 0 0 0 0 0 0 0 0 0 0 0 0 0 0 0 0 0
0 0 0 0 0 0 0 0 0 0 0 0 0 0 0 0 0 0 0 0 0 0 0 0 0 0 0 0 0 0 0 0 0 0 0 0
0 0 0 0 0 0 0 0 0 0 0 0 0 0 0 0 0 0 0 0 0 0 0 0 0 0 0 0 0 0 0 0 0 0 0 0
0 0 0 0 0 0 0 0 0 0 0 0 0 0 0 0 0 0 0 0 0 0 0 0 0 0 0 0 0 0 0 0 0 0 0 0
0 0 0 0 0 0 0 0 0 0 0 0 0 0 0 0 0 0 0 0 0 0 0 0 0 0 0 0 0 0 0 0 0 0 0 0
0 0 0 0
##$LEVSIGN= 3
##$MAXLEV= 18
##$METHOD= 0
##$NEGBASE= -33599.4
##$NEGINCR= 1.8
##$POSBASE= 33599.4
##$POSINCR= 1.2
##END=
