# Supplementary material for: Structural and regulatory insights into the glideosome-associated connector from Toxoplasma gondii
Source: eLife. 2023 Apr 4;12:e86049. doi: 10.7554/eLife.86049 (PMC10125020; doi:10.7554/eLife.86049)
Supplement: Figure 4—source data 2. [file elife-86049-fig4-data2.zip › Figure 4-source data 2/PfGAC_N41_MSP1D1_deltaH4-5Nanodiscs_HSQC_titration/1/pdata/1/auditp.txt]

##TITLE= Audit trail, TOPSPIN		Version 3.2
##JCAMPDX= 5.01
##ORIGIN= Bruker BioSpin GmbH
##OWNER= user800
$$ /opt/topspin3.2/data/nick/nmr/PfGAC_N41_MSP1D1_deltaH4-5Nanodiscs_HSQC_titration/1/pdata/1/auditp.txt
##AUDIT TRAIL=  $$ (NUMBER, WHEN, WHO, WHERE, PROCESS, VERSION, WHAT)
(   1,<2018-05-30 20:04:31.075 +0100>,<user800>,<cfnew800>,<go>,<TOPSPIN 3.2>,
      <created by zg
	started at 2018-05-30 20:01:24.579 +0100,
	POWCHK enabled, PULCHK disabled,
       configuration hash MD5:
       AC C8 8A 39 26 B8 B8 2B E2 EB 3E 3E AB 95 B6 42
       data hash MD5: 8K
       BC EF B3 87 11 1C 86 D6 CD D8 0F E0 05 CD E8 63>)
(   2,<2018-05-30 20:04:38.164 +0100>,<user800>,<cfnew800>,<proc1d>,<TOPSPIN 3.2>,
      <Start of raw data processing
       gfp LB = -14 GB = 0.08 FT_mod = 6 PKNL = 1 PHC0 = -80.13737 PHC1 = 0 SI = 16K 
       data hash MD5: 16K
       21 84 C8 8A 59 CD 5D C6 06 C0 1E A5 AB E5 61 05>)
(   3,<2018-05-30 20:04:49.121 +0100>,<user800>,<cfnew800>,<proc1d>,<TOPSPIN 3.2>,
      <pk fgphup PHC0 = -1.834375 PHC1 = 0 
       data hash MD5: 16K
       44 CF CB 45 74 5D 32 70 87 05 7C 67 86 A3 96 A9>)
##END=

$$ hash MD5
$$ BA 8F FB E3 F7 F5 8F F8 48 20 BF A3 F5 A2 D4 48
