# Supplementary material for: Structural and regulatory insights into the glideosome-associated connector from Toxoplasma gondii
Source: eLife. 2023 Apr 4;12:e86049. doi: 10.7554/eLife.86049 (PMC10125020; doi:10.7554/eLife.86049)
Supplement: Figure 4—figure supplement 1—source data 1. [file elife-86049-fig4-figsupp1-data1.zip]

Archive with 3 entries (2 files):
- Figure S4-source data 1/
- Figure S4-source data 1/pfGAC_newshifts.txt
- __MACOSX/Figure S4-source data 1/._pfGAC_newshifts.txt
