# Supplementary material for: Structural and regulatory insights into the glideosome-associated connector from Toxoplasma gondii
Source: eLife. 2023 Apr 4;12:e86049. doi: 10.7554/eLife.86049 (PMC10125020; doi:10.7554/eLife.86049)
Supplement: Figure 4—figure supplement 1—source data 2. [file elife-86049-fig4-figsupp1-data2.zip › Figure S4-source data 2/TgGAC_N37_MSP1D1_deltaH4-5Nanodisc_HSQC_titration/4/audita.txt]

##TITLE= Audit trail, TOPSPIN		Version 3.2
##JCAMPDX= 5.01
##ORIGIN= Bruker BioSpin GmbH
##OWNER= user800
$$ /opt/topspin3.2/data/nick/nmr/TgGAC_N37_MSP1D1_deltaH4-5Nanodisc_HSQC_titration/4/audita.txt
##AUDIT TRAIL=  $$ (NUMBER, WHEN, WHO, WHERE, PROCESS, VERSION, WHAT)
(   1,<2018-06-21 12:51:17.051 +0100>,<user800>,<cfnew800>,<go>,<TOPSPIN 3.2>,
      <created by zg
	started at 2018-06-21 11:35:38.083 +0100,
	POWCHK enabled, PULCHK disabled,
       configuration hash MD5:
       AC C8 8A 39 26 B8 B8 2B E2 EB 3E 3E AB 95 B6 42
       data hash MD5: 2K * 168
       50 0B D9 B3 14 75 F4 4E 67 2E 30 E0 DD D4 28 AA>)
##END=

$$ hash MD5
$$ 92 DE 5F C1 35 F0 21 76 B4 86 B3 F7 76 BD 95 67
