# Supplementary material for: Structural and regulatory insights into the glideosome-associated connector from Toxoplasma gondii
Source: eLife. 2023 Apr 4;12:e86049. doi: 10.7554/eLife.86049 (PMC10125020; doi:10.7554/eLife.86049)
Supplement: Figure 4—figure supplement 1—source data 2. [file elife-86049-fig4-figsupp1-data2.zip › Figure S4-source data 2/TgGAC_N37_MSP1D1_deltaH4-5Nanodisc_HSQC_titration/3/shimvalues]

# Thu Jun 21 11:33:54 2018
#$$PROBEID=4
#$$PROBEINFO=5 mm CPTCI 1H-13C/15N/D Z-GRD Z150303/0002
#$$PICSINFO=Z150303_0002_04.par
#$$SHIMID=292722
#
# Active Shim Gradients
#
Z           		18078           
Z2          		654             
Z3          		77              
Z4          		-2265           
Z5          		1137            
Z6          		1208            
Z7          		2828            
Z8          		-9940           
X           		0               
XZ          		435             
XZ2         		-705            
XZ3         		-1323           
XZ4         		-2670           
XZ5         		61              
Y           		-266            
YZ          		-2629           
YZ2         		4602            
YZ3         		1167            
YZ4         		-2137           
YZ5         		-506            
XY          		-2520           
XYZ         		3773            
XYZ2        		4176            
XYZ3        		-3984           
XYZ4        		-9117           
XYZ5        		0               
(X2-Y2)     		-91             
(X2-Y2)Z    		-1598           
(X2-Y2)Z2   		-748            
(X2-Y2)Z3   		1041            
(X2-Y2)Z4   		1544            
(X2-Y2)Z5   		0               
X3          		15316           
X3Z         		1344            
Y3          		1190            
Y3Z         		6433            
#
# Lock Parameter
#
FIELD		-16.605 
LOCKPHASE		91.797  
LOCKPOWER		-18.000 
LOCKGAIN		116.311 
LOCKDC		-75.000 
LOCKSHIFT		4.700   
LOOPGAIN		-5.000  
LOOPTIME		0.350   
LOOPFILTER		100.000 
#
IEEE64_VERSION_CODE 1
#
# Shim currents 
#
SHIM_SETTING [1 ]  9519.10978820   
SHIM_SETTING [2 ]  4717.73020806   
SHIM_SETTING [3 ]  475.52984999    
SHIM_SETTING [4 ]  -9494.93652624  
SHIM_SETTING [5 ]  6129.36515194   
SHIM_SETTING [6 ]  2185.44435291   
SHIM_SETTING [7 ]  -6794.06944193  
SHIM_SETTING [8 ]  -13333.99551088 
SHIM_SETTING [9 ]  -556.71720682   
SHIM_SETTING [10]  -1275.14142005  
SHIM_SETTING [11]  0.00000000      
SHIM_SETTING [12]  -5243.87700000  
SHIM_SETTING [13]  7623.07700000   
SHIM_SETTING [14]  6776.23100000   
SHIM_SETTING [15]  -3069.07267431  
SHIM_SETTING [16]  -1588.61467431  
SHIM_SETTING [17]  4670.46164416   
SHIM_SETTING [18]  1580.69435584   
SHIM_SETTING [19]  -2638.73928083  
SHIM_SETTING [20]  -1043.92740917  
SHIM_SETTING [21]  -919.03100000   
SHIM_SETTING [22]  738.58600000    
SHIM_SETTING [23]  -2871.70400000  
SHIM_SETTING [24]  696.95500000    
SHIM_SETTING [25]  1954.67200000   
SHIM_SETTING [26]  587.07000000    
SHIM_SETTING [27]  8079.92900000   
SHIM_SETTING [28]  1312.87967431   
SHIM_SETTING [29]  -11777.47500000 
SHIM_SETTING [30]  -5495.69500000  
SHIM_SETTING [31]  -3640.13416479  
SHIM_SETTING [32]  4811.80167431   
SHIM_SETTING [33]  -855.99200000   
SHIM_SETTING [34]  -2516.50600000  
SHIM_SETTING [35]  8718.20200000   
SHIM_SETTING [36]  -1639.69000000  
SHIM_SETTING [37]  -3022.66617347  
SHIM_SETTING [38]  -3316.42013653  
SHIM_SETTING [39]  1438.24516479   
SHIM_SETTING [40]  0.00000000      
