# Supplementary material for: Structural and regulatory insights into the glideosome-associated connector from Toxoplasma gondii
Source: eLife. 2023 Apr 4;12:e86049. doi: 10.7554/eLife.86049 (PMC10125020; doi:10.7554/eLife.86049)
Supplement: Figure 4—figure supplement 1—source data 2. [file elife-86049-fig4-figsupp1-data2.zip › Figure S4-source data 2/TgGAC_N37_MSP1D1_deltaH4-5Nanodisc_HSQC_titration/7/pdata/1/auditp.txt]

##TITLE= Audit trail, TOPSPIN		Version 3.2
##JCAMPDX= 5.01
##ORIGIN= Bruker BioSpin GmbH
##OWNER= user800
$$ /opt/topspin3.2/data/nick/nmr/TgGAC_N37_MSP1D1_deltaH4-5Nanodisc_HSQC_titration/7/pdata/1/auditp.txt
##AUDIT TRAIL=  $$ (NUMBER, WHEN, WHO, WHERE, PROCESS, VERSION, WHAT)
(   1,<2018-06-21 16:03:16.223 +0100>,<user800>,<cfnew800>,<go>,<TOPSPIN 3.2>,
      <created by zg
	started at 2018-06-21 16:00:09.723 +0100,
	POWCHK enabled, PULCHK disabled,
       configuration hash MD5:
       AC C8 8A 39 26 B8 B8 2B E2 EB 3E 3E AB 95 B6 42
       data hash MD5: 8K
       56 A8 9E CA B1 CF FB 1A 15 CF 71 3E FE C1 4D 52>)
(   2,<2018-06-21 16:03:17.132 +0100>,<user800>,<cfnew800>,<proc1d>,<TOPSPIN 3.2>,
      <Start of raw data processing
       gfp LB = -14 GB = 0.08 FT_mod = 6 PKNL = 1 PHC0 = -79.50194 PHC1 = 0 SI = 16K 
       data hash MD5: 16K
       AE 60 6A BF E4 25 3C 95 E4 7F 2B A7 C7 93 8E C7>)
(   3,<2018-06-21 16:03:26.448 +0100>,<user800>,<cfnew800>,<proc1d>,<TOPSPIN 3.2>,
      <pk fgphup PHC0 = 0.79375 PHC1 = 0 
       data hash MD5: 16K
       E9 75 5E A0 EB 63 E3 C8 3E CF 7B 22 5B 44 96 0B>)
##END=

$$ hash MD5
$$ 1A FC DE 20 6F B7 A0 6E A7 A4 BF 8B 20 70 76 A3
