# Supplementary material for: Structural and regulatory insights into the glideosome-associated connector from Toxoplasma gondii
Source: eLife. 2023 Apr 4;12:e86049. doi: 10.7554/eLife.86049 (PMC10125020; doi:10.7554/eLife.86049)
Supplement: Figure 4—figure supplement 1—source data 2. [file elife-86049-fig4-figsupp1-data2.zip › Figure S4-source data 2/TgGAC_N37_MSP1D1_deltaH4-5Nanodisc_HSQC_titration/8/pdata/1/auditp.txt]

##TITLE= Audit trail, TOPSPIN		Version 3.2
##JCAMPDX= 5.01
##ORIGIN= Bruker BioSpin GmbH
##OWNER= user800
$$ /opt/topspin3.2/data/nick/nmr/TgGAC_N37_MSP1D1_deltaH4-5Nanodisc_HSQC_titration/8/pdata/1/auditp.txt
##AUDIT TRAIL=  $$ (NUMBER, WHEN, WHO, WHERE, PROCESS, VERSION, WHAT)
(   1,<2018-06-21 17:20:37.160 +0100>,<user800>,<cfnew800>,<go>,<TOPSPIN 3.2>,
      <created by zg
	started at 2018-06-21 16:04:58.191 +0100,
	POWCHK enabled, PULCHK disabled,
       configuration hash MD5:
       AC C8 8A 39 26 B8 B8 2B E2 EB 3E 3E AB 95 B6 42
       data hash MD5: 2K * 168
       7F 64 4A C8 8D 55 0F 20 58 0B 33 79 98 66 94 1A>)
(   2,<2023-01-16 16:04:40.397 +0000>,<user800>,<cfnew800>,<proc2d>,<TOPSPIN 3.2>,
      <Start of raw data processing
       xfb F2: TDeff = 2K SI = 2K BC_mod = 6 BCFW = 0.5 WDW = 2 GB = 0.12 LB = -8 FT_mod = 6 PKNL = 1 STSR = 0 STSI = 1K PHC0 = 11.3 PHC1 = 0 F1: SI = 256 WDW = 4 SSB = 2 FT_mod = 6 FCOR = 0.5 PHC0 = 0 PHC1 = 0
       data hash MD5: 1K * 256
       5C 7B 23 27 E1 3E 88 71 C6 04 B1 44 88 EA B6 6C>)
##END=

$$ hash MD5
$$ A7 2B 3E C3 CC 07 42 22 5D D0 44 04 03 1E FA 5A
