# Supplementary material for: Structural and regulatory insights into the glideosome-associated connector from Toxoplasma gondii
Source: eLife. 2023 Apr 4;12:e86049. doi: 10.7554/eLife.86049 (PMC10125020; doi:10.7554/eLife.86049)
Supplement: Figure 4—figure supplement 1—source data 2. [file elife-86049-fig4-figsupp1-data2.zip › Figure S4-source data 2/TgGAC_N37_MSP1D1_deltaH4-5Nanodisc_HSQC_titration/4/pdata/1/proc]

##TITLE= Parameter file, TOPSPIN		Version 3.2
##JCAMPDX= 5.0
##DATATYPE= Parameter Values
##NPOINTS= 1	$$ modification sequence number
##ORIGIN= Bruker BioSpin GmbH
##OWNER= user800
$$ 2018-06-21 11:27:59.796 +0100  user800@cfnew800
$$ /opt/topspin3.2/data/nick/nmr/TgGAC_N37_MSP1D1_deltaH4-5Nanodisc_HSQC_titration/4/pdata/1/proc
$$ process /opt/topspin3.2/prog/mod/edparproc
##$ABSF1= 12
##$ABSF2= 6
##$ABSG= 5
##$ABSL= 3
##$ALPHA= 1
##$AQORDER= 0
##$ASSFAC= 0
##$ASSFACI= 0
##$ASSFACX= 0
##$ASSWID= 0
##$AUNMP= <proc_1d>
##$AXLEFT= 0
##$AXNAME= <F2>
##$AXNUC= <off>
##$AXRIGHT= 0
##$AXTYPE= 0
##$AXUNIT= <>
##$AZFE= 0.1
##$AZFW= 0.1
##$BCFW= 0.5
##$BC_mod= 6
##$BYTORDP= 0
##$COROFFS= 0
##$CY= 15
##$DATMOD= 1
##$DC= 2
##$DFILT= <>
##$DTYPP= 0
##$ERETIC= no
##$F1P= 10
##$F2P= 6
##$FCOR= 0.5
##$FTSIZE= 2048
##$FT_mod= 4
##$GAMMA= 1
##$GB= 0.12
##$INTBC= 1
##$INTSCL= 1
##$ISEN= 128
##$LB= -8
##$LEV0= 0
##$LPBIN= 0
##$MAXI= 1
##$MC2= 0
##$MEAN= 0
##$ME_mod= 0
##$MI= 0.1
##$MddCEXP= no
##$MddCT_SP= no
##$MddF180= no
##$MddLAMBDA= 0
##$MddMEMORY= 0
##$MddMERGE= 23
##$MddNCOMP= 0
##$MddNITER= 0
##$MddNOISE= 0.8
##$MddPHASE= 0
##$MddSEED= 0
##$MddSRSIZE= 0
##$Mdd_CsALG= 0
##$Mdd_CsLAMBDA= 1
##$Mdd_CsNITER= 0
##$Mdd_CsNORM= 0
##$Mdd_CsZF= 2
##$Mdd_mod= 0
##$NCOEF= 0
##$NC_proc= 0
##$NLEV= 6
##$NOISF1= 8.174992
##$NOISF2= 6.675002
##$NSP= 1
##$NTH_PI= 0
##$NZP= 0
##$OFFSET= 11.83321
##$PC= 1
##$PHC0= 11.3
##$PHC1= 0
##$PH_mod= 1
##$PKNL= yes
##$PPARMOD= 1
##$PPDIAG= 0
##$PPIPTYP= 0
##$PPMPNUM= 120
##$PPRESOL= 1
##$PSCAL= 4
##$PSIGN= 0
##$PYNMP= <proc.py>
##$REVERSE= no
##$SF= 800.32
##$SI= 2048
##$SIGF1= 5.6
##$SIGF2= 5.2
##$SINO= 400
##$SIOLD= 2048
##$SPECTYP= <>
##$SREGLST= <1H.CDCl3>
##$SSB= 2
##$STSI= 1024
##$STSR= 0
##$SW_p= 5580.35714285713
##$SYMM= 0
##$S_DEV= 0
##$TDeff= 16384
##$TDoff= 0
##$TI= <>
##$TILT= no
##$TM1= 0
##$TM2= 0
##$TOPLEV= 0
##$USERP1= <user>
##$USERP2= <user>
##$USERP3= <user>
##$USERP4= <user>
##$USERP5= <user>
##$WDW= 2
##$XDIM= 8192
##$YMAX_p= 0
##$YMIN_p= 0
##END=
