# Supplementary material for: Structural and regulatory insights into the glideosome-associated connector from Toxoplasma gondii
Source: eLife. 2023 Apr 4;12:e86049. doi: 10.7554/eLife.86049 (PMC10125020; doi:10.7554/eLife.86049)
Supplement: Figure 4—figure supplement 1—source data 2. [file elife-86049-fig4-figsupp1-data2.zip › Figure S4-source data 2/TgGAC_N37_MSP1D1_deltaH4-5Nanodisc_HSQC_titration/5/pdata/1/title]

100uM 15N-TgGAC_N37 25uM 86-14 POPC-PEDTPAGd3+ MSP1D1_deltaH4-5 Nanodiscs
50mM HEPES 300mM NaCl 1mM TCEP 5% Glycerol pH 7
21/06/18
298K
1H 1D
