# Supplementary material for: Structural and regulatory insights into the glideosome-associated connector from Toxoplasma gondii
Source: eLife. 2023 Apr 4;12:e86049. doi: 10.7554/eLife.86049 (PMC10125020; doi:10.7554/eLife.86049)
Supplement: Figure 4—figure supplement 1—source data 2. [file elife-86049-fig4-figsupp1-data2.zip › Figure S4-source data 2/TgGAC_N37_MSP1D1_deltaH4-5Nanodisc_HSQC_titration/5/pdata/1/auditp.txt]

##TITLE= Audit trail, TOPSPIN		Version 3.2
##JCAMPDX= 5.01
##ORIGIN= Bruker BioSpin GmbH
##OWNER= user800
$$ /opt/topspin3.2/data/nick/nmr/TgGAC_N37_MSP1D1_deltaH4-5Nanodisc_HSQC_titration/5/pdata/1/auditp.txt
##AUDIT TRAIL=  $$ (NUMBER, WHEN, WHO, WHERE, PROCESS, VERSION, WHAT)
(   1,<2018-06-21 14:18:25.991 +0100>,<user800>,<cfnew800>,<go>,<TOPSPIN 3.2>,
      <created by zg
	started at 2018-06-21 14:15:19.498 +0100,
	POWCHK enabled, PULCHK disabled,
       configuration hash MD5:
       AC C8 8A 39 26 B8 B8 2B E2 EB 3E 3E AB 95 B6 42
       data hash MD5: 8K
       45 2C 32 20 FC 75 5B 63 D1 87 0C DD CB 95 65 DC>)
(   2,<2018-06-21 14:18:28.468 +0100>,<user800>,<cfnew800>,<proc1d>,<TOPSPIN 3.2>,
      <Start of raw data processing
       gfp LB = -14 GB = 0.08 FT_mod = 6 PKNL = 1 PHC0 = -79.61444 PHC1 = 0 SI = 16K 
       data hash MD5: 16K
       10 5C ED 86 0A 70 FC 3A 3A 2C 30 F0 FE C7 EB FC>)
(   3,<2018-06-21 14:18:37.785 +0100>,<user800>,<cfnew800>,<proc1d>,<TOPSPIN 3.2>,
      <pk fgphup PHC0 = 0.1125 PHC1 = 0 
       data hash MD5: 16K
       16 31 9D E9 26 BB BA BB 53 6F D1 0B 88 A1 22 94>)
##END=

$$ hash MD5
$$ C2 AC B4 D2 FD B4 90 F1 12 F9 A1 6E 5A 05 FE 2E
