# Supplementary material for: Structural and regulatory insights into the glideosome-associated connector from Toxoplasma gondii
Source: eLife. 2023 Apr 4;12:e86049. doi: 10.7554/eLife.86049 (PMC10125020; doi:10.7554/eLife.86049)
Supplement: Figure 5—source data 1. [file elife-86049-fig5-data1.zip]

Archive with 15 entries (14 files):
- Figure 5-source data 1/
- Figure 5-source data 1/.DS_Store
- __MACOSX/Figure 5-source data 1/._.DS_Store
- Figure 5-source data 1/A-GACFL-GACPH.png
- __MACOSX/Figure 5-source data 1/._A-GACFL-GACPH.png
- Figure 5-source data 1/C-GACPH-WT - GACPH-RKmut.png
- __MACOSX/Figure 5-source data 1/._C-GACPH-WT - GACPH-RKmut.png
- Figure 5-source data 1/A-APHPH.png
- __MACOSX/Figure 5-source data 1/._A-APHPH.png
- Figure 5-source data 1/B-GACFL-KERmut - GACFL-RKKERmut.png
- __MACOSX/Figure 5-source data 1/._B-GACFL-KERmut - GACFL-RKKERmut.png
- Figure 5-source data 1/B-GACFL-WT - GACFL-RKmut.png
- __MACOSX/Figure 5-source data 1/._B-GACFL-WT - GACFL-RKmut.png
- Figure 5-source data 1/C-GACPH-KERmut - GACPH-RKKERmut.png
- __MACOSX/Figure 5-source data 1/._C-GACPH-KERmut - GACPH-RKKERmut.png
