# Supplementary material for: Structural and regulatory insights into the glideosome-associated connector from Toxoplasma gondii
Source: eLife. 2023 Apr 4;12:e86049. doi: 10.7554/eLife.86049 (PMC10125020; doi:10.7554/eLife.86049)
Supplement: Figure 5—source data 3. [file elife-86049-fig5-data3.zip]

Archive with 5 entries (4 files):
- Figure 5-source data 3/
- Figure 5-source data 3/.DS_Store
- __MACOSX/Figure 5-source data 3/._.DS_Store
- Figure 5-source data 3/Liposomebinding.xlsx
- __MACOSX/Figure 5-source data 3/._Liposomebinding.xlsx
