# Supplementary material for: Structural and regulatory insights into the glideosome-associated connector from Toxoplasma gondii
Source: eLife. 2023 Apr 4;12:e86049. doi: 10.7554/eLife.86049 (PMC10125020; doi:10.7554/eLife.86049)
Supplement: Figure 6—source data 1. [file elife-86049-fig6-data1.zip]

Archive with 3 entries (2 files):
- Figure 6-source data 1/
- Figure 6-source data 1/Invasion.xlsx
- __MACOSX/Figure 6-source data 1/._Invasion.xlsx
