# Supplementary material for: Structural and regulatory insights into the glideosome-associated connector from Toxoplasma gondii
Source: eLife. 2023 Apr 4;12:e86049. doi: 10.7554/eLife.86049 (PMC10125020; doi:10.7554/eLife.86049)
Supplement: Figure 7—source data 1. [file elife-86049-fig7-data1.zip]

Archive with 5 entries (4 files):
- Figure 7-source data 1/
- Figure 7-source data 1/Coomassie_Raw_TgFactin_FL_GAC_CoSedimentation_Left.jpg
- __MACOSX/Figure 7-source data 1/._Coomassie_Raw_TgFactin_FL_GAC_CoSedimentation_Left.jpg
- Figure 7-source data 1/Coomassie_Raw_GAC_Truncations_Factin_CoSedimentation_Right.jpg
- __MACOSX/Figure 7-source data 1/._Coomassie_Raw_GAC_Truncations_Factin_CoSedimentation_Right.jpg
